# Supplementary material for: 3-(5-Nitro-2-fur­yl)-1-phenyl­prop-2-yn-1-one
Source: Acta Crystallogr Sect E Struct Rep Online. 2010 Oct 31;66(Pt 11):o3031–2. doi: 10.1107/S1600536810043850 (PMC3009355; doi:10.1107/S1600536810043850)
Supplement: Supplementary file 2 [file e-66-o3031-Isup2.hkl]

# 
# h,k,l, Fc-squared, Fo-squared, sigma(Fo-squared) and status flag 
# 
data_I
_shelx_title ' bk48m in P2(1)/c  (100K)' 
_shelx_refln_list_code          4 
_shelx_F_calc_maximum      158.95 
_exptl_crystal_F_000       496.00 
_reflns_d_resolution_high  0.5816 
 
loop_ 
 _symmetry_equiv_pos_as_xyz 
 'x, y, z' 
 '-x, y+1/2, -z+1/2' 
 '-x, -y, -z' 
 'x, -y-1/2, z-1/2' 
 
_cell_length_a    10.4685 
_cell_length_b     7.3006 
_cell_length_c    15.2642 
_cell_angle_alpha  90.000 
_cell_angle_beta  110.867 
_cell_angle_gamma  90.000 
 
_shelx_F_squared_multiplier     1.000 
 
loop_ 
 _refln_index_h 
 _refln_index_k 
 _refln_index_l 
 _refln_F_squared_calc 
 _refln_F_squared_meas 
 _refln_F_squared_sigma 
 _refln_observed_status 
   1   0   0        6.61       -0.50      0.50 o 
   2   0   0    17881.81    15701.00    193.51 o 
   3   0   0        1.30       -0.25      0.25 o 
   4   0   0       26.06       19.33      0.68 o 
   5   0   0       94.35      111.99      1.98 o 
   6   0   0      636.41      796.35      7.32 o 
   7   0   0      145.69      157.75      1.90 o 
   8   0   0      205.64      198.35      2.41 o 
   9   0   0      611.73      541.79      6.97 o 
  10   0   0      763.57      721.61      9.01 o 
  11   0   0       22.93       19.63      1.68 o 
  12   0   0        0.06        0.44      0.89 o 
  13   0   0        3.88        9.91      1.47 o 
  14   0   0      257.26      251.35      9.63 o 
  15   0   0        5.22        6.55      1.47 o 
  16   0   0       29.91       28.11      5.13 o 
   1   1   0       96.36       94.49      1.00 o 
   2   1   0     1613.42     1677.33     15.84 o 
   3   1   0      143.13      144.66      1.60 o 
   4   1   0       20.50       15.84      0.61 o 
   5   1   0       46.77       57.20      0.91 o 
   6   1   0       58.95       91.40      0.96 o 
   7   1   0      450.22      460.15      2.85 o 
   8   1   0       13.07       11.21      0.46 o 
   9   1   0        3.32        1.57      0.38 o 
  10   1   0        0.33        0.61      0.46 o 
  11   1   0      261.20      248.42      3.30 o 
  12   1   0       38.33       38.02      1.63 o 
  13   1   0       15.13       16.31      1.23 o 
  14   1   0       12.13        8.33      1.09 o 
  15   1   0       66.13       70.68      2.42 o 
  16   1   0       14.97       17.22      1.51 o 
   0   2   0    25264.13    22834.55    306.30 o 
   1   2   0     2311.62     2579.69     18.61 o 
   2   2   0       28.35       24.03      0.48 o 
   3   2   0     1865.48     1936.75     15.81 o 
   4   2   0      191.53      209.55      2.20 o 
   5   2   0      297.60      357.53      2.75 o 
   6   2   0      325.20      365.07      2.39 o 
   7   2   0      164.81      140.39      1.24 o 
   8   2   0      475.93      448.16      3.81 o 
   9   2   0       66.03       57.21      1.27 o 
  10   2   0       89.68       80.70      1.66 o 
  11   2   0      469.16      468.17      5.26 o 
  12   2   0        0.03        0.19      0.64 o 
  13   2   0      436.91      451.15      7.68 o 
  14   2   0       14.33       12.60      1.29 o 
  15   2   0       16.12       18.15      1.53 o 
  16   2   0        0.92        0.67      1.28 o 
   1   3   0      125.26      103.93      1.10 o 
   2   3   0     1092.67     1161.09      8.18 o 
   3   3   0       26.19       28.21      0.51 o 
   4   3   0        0.53        0.11      0.15 o 
   5   3   0      145.66      164.43      1.37 o 
   6   3   0       53.99       68.21      0.85 o 
   7   3   0       11.70        9.74      0.51 o 
   8   3   0       49.79       50.00      1.11 o 
   9   3   0       14.86       14.89      0.86 o 
  10   3   0        0.99        0.99      0.53 o 
  11   3   0       75.61       73.24      1.85 o 
  12   3   0        0.96        2.19      0.73 o 
  13   3   0        8.19        6.46      1.22 o 
  14   3   0       94.05       94.69      2.50 o 
  15   3   0       18.32       20.66      1.87 o 
  16   3   0        2.09        1.11      1.62 o 
   0   4   0       20.51       18.83      0.60 o 
   1   4   0     1030.41     1139.70      7.23 o 
   2   4   0      450.55      557.44      3.83 o 
   3   4   0       46.71       48.90      0.63 o 
   4   4   0       92.08      108.78      0.99 o 
   5   4   0      429.97      389.80      2.58 o 
   6   4   0      617.78      603.87      4.06 o 
   7   4   0      587.93      516.81      3.80 o 
   8   4   0       97.23       93.88      1.43 o 
   9   4   0       14.02       19.15      0.99 o 
  10   4   0       46.05       45.52      1.40 o 
  11   4   0      470.66      462.95      6.22 o 
  12   4   0        4.07        5.25      0.85 o 
  13   4   0      292.30      292.69      4.67 o 
  14   4   0        9.90       10.50      1.61 o 
  15   4   0        8.99        9.86      1.39 o 
   1   5   0      104.49      118.68      1.18 o 
   2   5   0      484.54      502.19      3.31 o 
   3   5   0       29.68       36.51      0.70 o 
   4   5   0      185.42      191.96      1.74 o 
   5   5   0       30.43       32.14      0.77 o 
   6   5   0       62.82       59.37      1.02 o 
   7   5   0        3.76        3.00      0.41 o 
   8   5   0      104.79      106.87      2.05 o 
   9   5   0       17.66       18.28      1.01 o 
  10   5   0        1.41        1.94      0.62 o 
  11   5   0       14.24       15.73      1.10 o 
  12   5   0        1.22        1.98      0.76 o 
  13   5   0       11.55       11.61      1.24 o 
  14   5   0       73.07       76.77      2.61 o 
  15   5   0        0.02       -0.65      0.98 o 
   0   6   0      163.51      189.15      2.49 o 
   1   6   0      254.17      271.41      2.28 o 
   2   6   0      112.64      130.67      1.47 o 
   3   6   0       12.68       10.69      0.50 o 
   4   6   0       38.12       42.80      0.86 o 
   5   6   0        3.70        4.64      0.41 o 
   6   6   0      435.99      408.50      4.24 o 
   7   6   0       45.89       40.14      1.19 o 
   8   6   0      116.76      109.31      2.05 o 
   9   6   0       80.47       80.45      1.82 o 
  10   6   0       15.23       16.56      1.05 o 
  11   6   0        7.37        5.58      0.86 o 
  12   6   0        7.07        6.81      1.05 o 
  13   6   0        2.65        2.06      1.03 o 
  14   6   0       33.26       34.97      2.04 o 
   1   7   0      382.23      408.22      3.25 o 
   2   7   0       12.87       14.44      0.70 o 
   3   7   0        7.08        7.57      0.50 o 
   4   7   0        5.24        5.16      0.47 o 
   5   7   0      167.31      171.51      2.21 o 
   6   7   0        0.04       -0.13      0.59 o 
   7   7   0      112.81      115.64      2.39 o 
   8   7   0       34.47       30.29      1.40 o 
   9   7   0       96.50       92.92      2.18 o 
  10   7   0        9.98       11.48      1.40 o 
  11   7   0        2.64        1.47      0.96 o 
  12   7   0       13.58       12.33      1.48 o 
  13   7   0        0.26        1.16      1.10 o 
   0   8   0      108.94      118.81      3.53 o 
   1   8   0       22.84       24.28      0.88 o 
   2   8   0       58.60       61.44      1.32 o 
   3   8   0       25.70       26.92      0.96 o 
   4   8   0       83.90       85.65      1.79 o 
   5   8   0      529.86      525.81      6.33 o 
   6   8   0        2.35        3.88      0.77 o 
   7   8   0       54.17       58.17      2.01 o 
   8   8   0       13.85       15.39      1.32 o 
   9   8   0       24.52       21.82      1.55 o 
  10   8   0        0.60        0.33      1.22 o 
  11   8   0       46.06       49.31      3.55 o 
  12   8   0        0.06        1.21      1.06 o 
   1   9   0       32.59       35.89      1.68 o 
   2   9   0        8.43        8.01      0.75 o 
   3   9   0       91.76       86.44      2.06 o 
   4   9   0       65.67       69.72      1.91 o 
   5   9   0       51.80       51.00      1.74 o 
   6   9   0        4.72        4.99      0.86 o 
   7   9   0        0.10       -0.25      0.77 o 
   8   9   0        3.91        5.48      0.98 o 
   9   9   0        9.82       10.13      1.44 o 
  10   9   0       98.74       96.71      4.10 o 
  11   9   0       29.04       33.78      2.05 o 
   0  10   0        7.38        5.00      4.47 o 
   1  10   0        6.87        7.99      1.42 o 
   2  10   0       20.13       19.60      1.63 o 
   3  10   0       20.78       19.90      1.65 o 
   4  10   0       13.47       15.86      1.42 o 
   5  10   0      254.30      251.11      4.65 o 
   6  10   0        2.27        3.03      1.11 o 
   7  10   0       19.37       17.38      1.84 o 
   8  10   0        4.11        3.80      1.19 o 
   9  10   0        2.19        1.09      1.17 o 
  10  10   0        9.53       10.81      1.95 o 
   1  11   0       26.06       27.95      2.01 o 
   2  11   0        0.03        0.72      1.07 o 
   3  11   0        2.41        3.15      1.08 o 
   4  11   0        0.49       -0.90      1.00 o 
   5  11   0        1.59        0.94      1.01 o 
   6  11   0       12.40       13.84      1.62 o 
   7  11   0        5.24        6.64      1.39 o 
   8  11   0        0.48       -0.53      1.12 o 
   0  12   0       16.18       17.84      2.32 o 
   1  12   0        0.26       -0.53      0.99 o 
   2  12   0       18.64       17.69      1.82 o 
   3  12   0       19.02       16.35      1.81 o 
   4  12   0        2.03        3.75      1.19 o 
 -16   1   1        2.03        3.15      1.32 o 
 -15   1   1        8.63        9.52      1.11 o 
 -14   1   1        1.88        1.82      0.80 o 
 -13   1   1        7.00        6.96      1.05 o 
 -12   1   1       20.61       21.01      1.07 o 
 -11   1   1        1.58        1.93      0.60 o 
 -10   1   1       38.89       36.01      1.09 o 
  -9   1   1        4.27        4.29      0.40 o 
  -8   1   1       88.85      100.80      1.22 o 
  -7   1   1       26.48       23.27      0.51 o 
  -6   1   1      447.94      476.84      3.17 o 
  -5   1   1      551.10      578.92      4.56 o 
  -4   1   1        0.49       -0.22      0.22 o 
  -3   1   1      155.12      190.07      2.08 o 
  -2   1   1       16.48       14.23      0.35 o 
  -1   1   1       19.05       18.92      0.34 o 
   0   1   1       67.60       54.85      0.62 o 
   1   1   1       50.75       52.11      0.64 o 
   2   1   1        4.81        4.04      0.25 o 
   3   1   1       17.54       20.93      0.52 o 
   4   1   1        4.36        0.32      0.30 o 
   5   1   1        5.88        5.64      0.33 o 
   6   1   1       30.17       34.03      0.56 o 
   7   1   1        2.59        3.64      0.25 o 
   8   1   1       81.26       82.26      1.13 o 
   9   1   1        0.02        0.74      0.42 o 
  10   1   1       14.95       16.14      0.97 o 
  11   1   1        0.03        0.64      0.61 o 
  12   1   1        0.31        0.79      0.71 o 
  13   1   1        0.08       -0.14      1.02 o 
  14   1   1        5.21        6.64      1.38 o 
  15   1   1        0.32        0.37      0.82 o 
  16   1   1        1.18        1.78      1.05 o 
 -16   2   1       34.00       35.97      2.30 o 
 -15   2   1       15.19       16.52      1.71 o 
 -14   2   1        0.59       -0.85      0.85 o 
 -13   2   1       81.30       84.51      2.26 o 
 -12   2   1      109.38       88.02      2.13 o 
 -11   2   1       73.37       62.09      1.52 o 
 -10   2   1      322.84      285.43      3.12 o 
  -9   2   1      204.34      185.80      2.18 o 
  -8   2   1       59.59       84.11      1.11 o 
  -7   2   1       58.79       60.57      0.79 o 
  -6   2   1     1189.73     1278.93      7.96 o 
  -5   2   1      105.96      145.02      1.33 o 
  -4   2   1       37.29       39.09      0.70 o 
  -3   2   1       30.53       30.97      0.62 o 
  -2   2   1       43.87       50.85      0.75 o 
  -1   2   1     8211.88     8520.03     70.95 o 
   0   2   1      124.20      125.30      1.13 o 
   1   2   1    25203.19    23194.65    175.63 o 
   2   2   1     1700.14     1865.17     14.43 o 
   3   2   1      838.84      928.61      7.57 o 
   4   2   1      168.08      203.65      2.05 o 
   5   2   1      262.07      300.45      2.26 o 
   6   2   1      560.81      535.93      3.32 o 
   7   2   1     2143.79     2140.42     12.71 o 
   8   2   1      452.05      403.93      3.67 o 
   9   2   1      201.73      195.82      2.69 o 
  10   2   1      177.80      170.47      2.55 o 
  11   2   1       59.89       56.15      1.77 o 
  12   2   1      129.28      129.18      2.77 o 
  13   2   1       50.56       52.08      2.61 o 
  14   2   1       83.26       85.30      4.46 o 
  15   2   1      102.70      106.00      2.92 o 
  16   2   1       20.29       24.23      1.71 o 
 -16   3   1       13.56       13.26      2.14 o 
 -15   3   1       21.62       22.56      1.90 o 
 -14   3   1       23.17       23.59      1.46 o 
 -13   3   1       12.19       15.02      1.11 o 
 -12   3   1        2.68        2.73      0.72 o 
 -11   3   1       17.96       19.84      1.12 o 
 -10   3   1      110.16      110.71      2.01 o 
  -9   3   1        0.40       -0.23      0.37 o 
  -8   3   1       33.57       37.85      0.90 o 
  -7   3   1        0.57       -0.12      0.24 o 
  -6   3   1      157.69      168.10      1.46 o 
  -5   3   1        0.00        0.13      0.17 o 
  -4   3   1      125.46      122.99      1.15 o 
  -3   3   1      309.50      333.89      2.62 o 
  -2   3   1       50.06       57.24      1.05 o 
  -1   3   1      376.56      387.89      3.06 o 
   0   3   1      999.01     1068.13      7.54 o 
   1   3   1      439.56      433.70      3.24 o 
   2   3   1      304.14      318.93      2.53 o 
   3   3   1        8.71        8.14      0.30 o 
   4   3   1        0.04        0.15      0.15 o 
   5   3   1      835.58      861.85      5.43 o 
   6   3   1       55.09       54.22      0.69 o 
   7   3   1      240.94      242.15      2.05 o 
   8   3   1        0.05       -0.30      0.41 o 
   9   3   1        4.09        3.18      0.60 o 
  10   3   1        0.57        0.71      0.49 o 
  11   3   1        9.01        6.39      0.81 o 
  12   3   1        8.46        9.05      1.06 o 
  13   3   1        8.72        9.06      1.10 o 
  14   3   1       22.22       23.27      1.64 o 
  15   3   1        2.42        1.99      1.07 o 
  16   3   1        9.55       12.55      1.63 o 
 -16   4   1       31.85       32.72      2.27 o 
 -15   4   1        0.16       -0.20      0.97 o 
 -14   4   1       61.02       63.14      2.39 o 
 -13   4   1       15.93       15.17      1.50 o 
 -12   4   1      117.96      131.95      2.58 o 
 -11   4   1        8.25        6.15      0.77 o 
 -10   4   1        0.12       -0.33      0.49 o 
  -9   4   1       50.16       51.98      1.18 o 
  -8   4   1      131.77      133.42      1.66 o 
  -7   4   1      408.72      377.18      3.19 o 
  -6   4   1     1444.62     1436.20      8.50 o 
  -5   4   1        0.77        1.12      0.22 o 
  -4   4   1       33.09       33.12      0.53 o 
  -3   4   1      832.83      917.88      5.46 o 
  -2   4   1      526.00      576.52      4.19 o 
  -1   4   1       31.07       41.86      0.64 o 
   0   4   1      393.22      447.64      3.26 o 
   1   4   1     1624.78     1867.09     10.84 o 
   2   4   1      349.36      386.46      2.74 o 
   3   4   1       70.96       76.71      0.85 o 
   4   4   1      171.21      169.73      1.37 o 
   5   4   1      297.29      300.32      2.19 o 
   6   4   1      468.91      499.02      3.63 o 
   7   4   1     3045.77     2942.09     20.07 o 
   8   4   1      169.35      156.61      2.39 o 
   9   4   1      299.63      282.56      3.62 o 
  10   4   1        6.83        7.29      0.83 o 
  11   4   1       58.05       56.09      1.71 o 
  12   4   1      240.64      236.87      4.05 o 
  13   4   1        6.42        9.97      1.15 o 
  14   4   1       73.85       74.24      2.30 o 
  15   4   1        9.88       12.25      1.67 o 
 -15   5   1        1.75        1.69      1.08 o 
 -14   5   1       10.02        8.92      1.27 o 
 -13   5   1       88.61       88.60      2.81 o 
 -12   5   1       13.12       11.92      1.19 o 
 -11   5   1       70.18       70.62      1.88 o 
 -10   5   1        0.59        0.18      0.55 o 
  -9   5   1       23.72       24.44      0.95 o 
  -8   5   1      193.42      183.96      2.14 o 
  -7   5   1        2.24        1.88      0.38 o 
  -6   5   1      161.07      162.11      1.79 o 
  -5   5   1       29.88       31.99      0.69 o 
  -4   5   1      117.19      118.61      1.21 o 
  -3   5   1        2.60        2.20      0.30 o 
  -2   5   1       66.07       72.96      1.04 o 
  -1   5   1        8.49        9.34      0.37 o 
   0   5   1       14.73       23.36      0.56 o 
   1   5   1      370.86      411.51      2.81 o 
   2   5   1       71.38       81.07      0.93 o 
   3   5   1      477.26      518.08      3.83 o 
   4   5   1        6.53        6.99      0.44 o 
   5   5   1      103.27      104.18      1.40 o 
   6   5   1       10.71        9.93      0.50 o 
   7   5   1       87.75       80.46      1.57 o 
   8   5   1       71.01       73.20      1.64 o 
   9   5   1        5.90        5.53      0.71 o 
  10   5   1       12.30       12.11      0.99 o 
  11   5   1        3.02        2.12      0.74 o 
  12   5   1       28.23       29.67      1.48 o 
  13   5   1        4.65        6.63      1.05 o 
  14   5   1        2.28        3.31      1.05 o 
  15   5   1        1.07        1.02      1.22 o 
 -15   6   1       13.21       22.79      4.30 o 
 -14   6   1        0.01       -0.19      0.84 o 
 -13   6   1       24.21       26.21      1.84 o 
 -12   6   1       56.75       59.07      2.15 o 
 -11   6   1       95.48       99.07      2.42 o 
 -10   6   1        0.13        0.59      0.66 o 
  -9   6   1        5.10        5.36      0.71 o 
  -8   6   1       10.86        8.23      0.73 o 
  -7   6   1       60.53       63.88      1.33 o 
  -6   6   1     1889.13     1870.28     14.26 o 
  -5   6   1      552.29      552.06      4.55 o 
  -4   6   1     1344.86     1385.27      9.26 o 
  -3   6   1      178.03      195.14      1.82 o 
  -2   6   1       27.55       28.49      0.71 o 
  -1   6   1       94.90       99.08      1.21 o 
   0   6   1       14.75       17.92      0.60 o 
   1   6   1      183.84      193.60      1.93 o 
   2   6   1       65.02       73.55      1.01 o 
   3   6   1       76.19       84.12      1.18 o 
   4   6   1      125.40      129.79      1.51 o 
   5   6   1       19.10       22.66      0.75 o 
   6   6   1      236.93      223.88      2.70 o 
   7   6   1      136.25      136.75      2.50 o 
   8   6   1        0.69        1.57      0.64 o 
   9   6   1       89.69       84.35      1.87 o 
  10   6   1        6.55        6.24      0.81 o 
  11   6   1       55.27       54.93      2.94 o 
  12   6   1      309.21      312.89      4.98 o 
  13   6   1       11.94        8.57      1.74 o 
  14   6   1      168.78      172.59      5.29 o 
 -14   7   1        0.55        2.83      1.16 o 
 -13   7   1       20.96       23.70      1.88 o 
 -12   7   1        0.11       -0.87      0.87 o 
 -11   7   1        1.73        1.49      0.92 o 
 -10   7   1       63.15       64.95      2.25 o 
  -9   7   1        2.26        3.20      0.89 o 
  -8   7   1       19.23       22.07      1.41 o 
  -7   7   1        4.72        4.96      0.62 o 
  -6   7   1        0.95        1.65      0.68 o 
  -5   7   1        0.59        1.78      0.45 o 
  -4   7   1       23.66       23.32      0.85 o 
  -3   7   1        3.71        3.23      0.42 o 
  -2   7   1       52.07       55.14      1.47 o 
  -1   7   1      141.31      149.79      1.65 o 
   0   7   1       61.23       70.02      1.04 o 
   1   7   1        2.09        2.64      0.36 o 
   2   7   1        4.81        5.96      0.44 o 
   3   7   1        0.46        0.16      0.41 o 
   4   7   1       27.55       31.14      1.09 o 
   5   7   1      176.63      179.91      3.10 o 
   6   7   1        0.37        0.05      0.56 o 
   7   7   1        5.92        5.36      0.77 o 
   8   7   1       22.53       21.94      1.26 o 
   9   7   1       81.77       83.00      2.12 o 
  10   7   1        0.22        0.89      0.74 o 
  11   7   1       43.39       46.79      2.37 o 
  12   7   1       21.34       21.72      1.79 o 
  13   7   1       27.37       33.65      2.40 o 
 -13   8   1      115.03      119.52      3.53 o 
 -12   8   1       27.28       24.20      1.90 o 
 -11   8   1       74.23       74.56      3.44 o 
 -10   8   1        8.10        8.17      1.42 o 
  -9   8   1       51.52       48.43      2.11 o 
  -8   8   1       13.05       15.48      1.30 o 
  -7   8   1       16.66       16.82      1.20 o 
  -6   8   1      244.04      234.95      4.09 o 
  -5   8   1      223.89      224.58      3.30 o 
  -4   8   1       96.54       98.34      1.90 o 
  -3   8   1       38.66       39.03      1.18 o 
  -2   8   1      233.78      237.54      2.82 o 
  -1   8   1        4.82        4.18      0.50 o 
   0   8   1       21.30       25.31      0.87 o 
   1   8   1       12.51       13.88      0.71 o 
   2   8   1       47.99       51.46      1.62 o 
   3   8   1       19.54       22.02      0.91 o 
   4   8   1       10.82       13.13      1.15 o 
   5   8   1       54.77       56.01      1.50 o 
   6   8   1       92.25       91.25      2.33 o 
   7   8   1       32.74       32.35      1.50 o 
   8   8   1        5.46        3.78      0.84 o 
   9   8   1       27.51       26.25      1.68 o 
  10   8   1       28.32       30.55      1.80 o 
  11   8   1        0.07        0.95      1.16 o 
  12   8   1      122.28      125.30      4.88 o 
 -11   9   1       34.85       30.29      1.94 o 
 -10   9   1       43.80       41.58      2.16 o 
  -9   9   1       11.05       11.47      1.46 o 
  -8   9   1       39.17       35.70      2.15 o 
  -7   9   1        7.17        6.57      1.20 o 
  -6   9   1       36.27       38.08      1.92 o 
  -5   9   1        2.45        1.39      0.74 o 
  -4   9   1       63.92       67.02      1.91 o 
  -3   9   1        5.13        5.59      0.78 o 
  -2   9   1        2.98        2.41      0.67 o 
  -1   9   1       53.19       56.41      1.55 o 
   0   9   1       17.35       18.33      1.14 o 
   1   9   1       38.44       39.37      1.82 o 
   2   9   1        3.83        3.26      1.11 o 
   3   9   1       42.48       43.53      1.63 o 
   4   9   1        2.11        2.49      0.76 o 
   5   9   1       67.69       68.34      1.93 o 
   6   9   1        3.48        2.46      0.87 o 
   7   9   1        0.71        0.81      0.99 o 
   8   9   1        9.47       10.88      1.44 o 
   9   9   1       17.19       13.79      1.57 o 
  10   9   1        0.04        0.30      1.01 o 
  11   9   1        1.21        0.89      2.51 o 
 -10  10   1        0.08        0.09      1.10 o 
  -9  10   1       41.93       33.14      2.20 o 
  -8  10   1        2.40        0.95      1.10 o 
  -7  10   1        0.27       -0.57      0.94 o 
  -6  10   1        0.67        0.97      0.96 o 
  -5  10   1       27.45       29.89      1.51 o 
  -4  10   1       18.39       19.02      1.27 o 
  -3  10   1       20.63       20.53      1.51 o 
  -2  10   1       34.09       35.43      1.57 o 
  -1  10   1        7.30        6.93      1.00 o 
   0  10   1        1.01        0.67      0.86 o 
   1  10   1        3.50        3.73      0.88 o 
   2  10   1        0.03        0.37      0.85 o 
   3  10   1        4.59        3.57      1.00 o 
   4  10   1        6.78        5.08      1.08 o 
   5  10   1       19.96       19.74      1.73 o 
   6  10   1        1.14        1.19      1.04 o 
   7  10   1       11.34        6.71      1.36 o 
   8  10   1        2.94        3.26      1.40 o 
   9  10   1        7.50        6.88      1.39 o 
  -8  11   1       21.37       20.59      1.90 o 
  -7  11   1       19.66       19.09      1.85 o 
  -6  11   1        0.68        2.77      1.18 o 
  -5  11   1        2.26        0.89      1.03 o 
  -4  11   1       54.79       55.34      2.64 o 
  -3  11   1        9.04       10.58      1.33 o 
  -2  11   1       35.59       36.49      2.22 o 
  -1  11   1       10.32       10.27      1.48 o 
   0  11   1       66.75       66.68      2.74 o 
   1  11   1        0.01       -1.00      1.00 o 
   2  11   1      150.38      150.41      3.55 o 
   3  11   1        2.02        2.52      1.02 o 
   4  11   1       30.84       31.89      1.95 o 
   5  11   1        1.26        0.85      1.09 o 
   6  11   1        0.04       -0.15      1.18 o 
   7  11   1        3.48        2.88      1.26 o 
  -5  12   1        4.85        4.65      1.29 o 
  -4  12   1       81.71       76.35      3.07 o 
  -3  12   1        5.99        5.45      1.41 o 
  -2  12   1        4.35        3.40      1.28 o 
  -1  12   1       16.14       16.22      1.74 o 
   0  12   1        4.67        4.08      1.18 o 
   1  12   1        0.78       -0.04      1.00 o 
   2  12   1       12.63       14.86      1.56 o 
   3  12   1        0.13        0.74      0.88 o 
   4  12   1        1.39       -0.02      1.14 o 
 -17   0   2      155.96      167.24      6.39 o 
 -16   0   2       15.17       15.41      2.46 o 
 -15   0   2        8.74        9.87      1.55 o 
 -14   0   2       28.52       26.26      2.06 o 
 -13   0   2       10.64        6.84      1.31 o 
 -12   0   2      117.59      113.75      3.40 o 
 -11   0   2      979.72      861.83     10.62 o 
 -10   0   2      763.21      695.11      7.53 o 
  -9   0   2      923.46      806.24      8.38 o 
  -8   0   2        1.44        3.37      0.44 o 
  -7   0   2     2536.72     2747.02     23.02 o 
  -6   0   2        4.66       12.63      0.53 o 
  -5   0   2     8046.17     8897.50     87.93 o 
  -4   0   2      120.33      125.28      2.42 o 
  -3   0   2     1127.92     1076.31     14.42 o 
  -2   0   2       23.36       31.41      0.79 o 
  -1   0   2      887.47      934.56     12.39 o 
   0   0   2     1967.50     2052.26     21.79 o 
   1   0   2    18145.22    15597.76    162.58 o 
   2   0   2      225.29      213.19      2.67 o 
   3   0   2     3547.95     3788.21     40.77 o 
   4   0   2      227.06      204.26      2.95 o 
   5   0   2     1498.17     1602.86     15.13 o 
   6   0   2      330.29      313.25      3.36 o 
   7   0   2      259.58      251.64      2.75 o 
   8   0   2     2870.91     2831.78     27.07 o 
   9   0   2      728.48      683.95     11.27 o 
  10   0   2        0.01        0.10      0.77 o 
  11   0   2       63.39       67.57      3.13 o 
  12   0   2       25.71       26.60      2.17 o 
  13   0   2      442.84      434.76      8.63 o 
  14   0   2      297.83      296.26      6.76 o 
  15   0   2      179.93      188.17      5.21 o 
  16   0   2      113.55      116.71      4.06 o 
 -17   1   2       47.29       50.92      3.36 o 
 -16   1   2       46.57       52.34      3.35 o 
 -15   1   2        1.08        1.46      0.93 o 
 -14   1   2        0.13        0.70      0.73 o 
 -13   1   2       33.29       32.06      1.33 o 
 -12   1   2       26.49       23.08      1.02 o 
 -11   1   2        6.02        2.95      0.53 o 
 -10   1   2       78.90       82.05      1.27 o 
  -9   1   2       90.64       91.48      1.25 o 
  -8   1   2      123.09       84.73      1.26 o 
  -7   1   2      755.16      782.47      4.82 o 
  -6   1   2       86.43       88.41      0.94 o 
  -5   1   2       32.68       34.94      0.66 o 
  -4   1   2      756.08      889.07      6.62 o 
  -3   1   2      537.63      471.25      4.76 o 
  -2   1   2      945.56      994.00     10.82 o 
  -1   1   2     2775.33     2769.04     24.68 o 
   0   1   2        8.72        4.66      0.16 o 
   1   1   2     7114.98     7263.99     56.98 o 
   2   1   2      552.72      490.19      4.31 o 
   3   1   2      703.08      702.52      5.87 o 
   4   1   2      153.31      163.26      1.75 o 
   5   1   2       73.75       65.05      0.88 o 
   6   1   2      439.03      427.86      2.93 o 
   7   1   2       25.78       31.85      0.56 o 
   8   1   2        1.16        1.81      0.36 o 
   9   1   2       74.93       67.87      1.60 o 
  10   1   2       51.83       47.18      1.56 o 
  11   1   2       29.81       28.84      1.57 o 
  12   1   2       96.32       97.61      2.37 o 
  13   1   2       23.19       23.46      1.57 o 
  14   1   2       15.73       17.27      1.35 o 
  15   1   2       74.02       73.39      2.39 o 
  16   1   2       27.83       29.01      2.08 o 
 -17   2   2       88.46       74.58     28.09 o 
 -16   2   2       10.52        8.87      1.46 o 
 -15   2   2        4.75        4.72      1.26 o 
 -14   2   2        5.29        4.78      0.93 o 
 -13   2   2       27.84       30.14      2.19 o 
 -12   2   2      146.48      149.66      2.45 o 
 -11   2   2       84.31       71.93      1.42 o 
 -10   2   2       44.01       40.72      1.06 o 
  -9   2   2      269.59      250.04      2.37 o 
  -8   2   2      983.55      957.61      6.64 o 
  -7   2   2      437.73      456.92      3.08 o 
  -6   2   2      245.53      241.47      1.83 o 
  -5   2   2     1014.35     1224.03      7.72 o 
  -4   2   2        0.78        2.36      0.25 o 
  -3   2   2        0.37       -0.15      0.15 o 
  -2   2   2      922.54     1014.26      8.10 o 
  -1   2   2       71.83       64.41      0.77 o 
   0   2   2     1539.71     1730.71     11.90 o 
   1   2   2    16120.46    16215.08    124.33 o 
   2   2   2     3364.88     3740.52     31.41 o 
   3   2   2      209.24      203.61      2.03 o 
   4   2   2      322.04      347.22      2.83 o 
   5   2   2        6.08       11.44      0.40 o 
   6   2   2      647.76      585.46      3.68 o 
   7   2   2      105.79      110.66      1.31 o 
   8   2   2     2437.54     2342.74     18.27 o 
   9   2   2      131.91      130.20      2.25 o 
  10   2   2        0.01        0.49      0.62 o 
  11   2   2       71.79       68.33      1.79 o 
  12   2   2       12.25       13.03      1.73 o 
  13   2   2        0.38        1.12      0.74 o 
  14   2   2       27.00       28.87      1.99 o 
  15   2   2        2.32        1.56      1.02 o 
  16   2   2        0.04        0.36      1.04 o 
 -16   3   2       27.11       30.25      2.43 o 
 -15   3   2       57.29       57.19      2.31 o 
 -14   3   2       13.27       13.72      1.25 o 
 -13   3   2        0.00       -0.67      0.69 o 
 -12   3   2        4.43        4.88      0.77 o 
 -11   3   2      254.92      242.83      3.27 o 
 -10   3   2        1.47        1.30      0.47 o 
  -9   3   2       80.32       74.12      1.31 o 
  -8   3   2       43.81       36.84      0.86 o 
  -7   3   2      301.52      280.37      2.43 o 
  -6   3   2      638.40      615.59      4.18 o 
  -5   3   2       90.86      104.49      1.09 o 
  -4   3   2      234.12      223.47      1.75 o 
  -3   3   2       87.30       91.02      1.01 o 
  -2   3   2     1414.39     1607.43     11.01 o 
  -1   3   2       12.70        9.98      0.34 o 
   0   3   2      582.63      586.14      4.01 o 
   1   3   2      134.36      152.66      1.34 o 
   2   3   2      918.75      954.60      6.33 o 
   3   3   2      794.29      880.73      5.71 o 
   4   3   2        0.92        0.02      0.16 o 
   5   3   2        0.28        0.77      0.18 o 
   6   3   2      359.74      332.71      2.37 o 
   7   3   2        1.14       -0.03      0.29 o 
   8   3   2       40.70       33.14      0.90 o 
   9   3   2        0.85        0.62      0.45 o 
  10   3   2        3.23        4.15      0.62 o 
  11   3   2        3.24        2.10      0.79 o 
  12   3   2       63.74       62.57      2.03 o 
  13   3   2        4.37        4.82      1.04 o 
  14   3   2        1.06        1.46      0.99 o 
  15   3   2        2.92        0.79      0.94 o 
 -16   4   2        0.95        2.01      1.11 o 
 -15   4   2       14.82       14.25      1.44 o 
 -14   4   2       12.60       15.50      1.34 o 
 -13   4   2       18.37       18.80      1.34 o 
 -12   4   2      286.41      287.51      4.59 o 
 -11   4   2       27.54       28.07      1.21 o 
 -10   4   2       35.11       39.65      1.12 o 
  -9   4   2      112.21      118.40      1.68 o 
  -8   4   2      397.58      382.63      3.39 o 
  -7   4   2       48.49       58.65      0.99 o 
  -6   4   2      266.91      273.61      2.20 o 
  -5   4   2      159.66      181.78      1.48 o 
  -4   4   2      306.10      329.52      2.26 o 
  -3   4   2     1049.81     1130.32      9.11 o 
  -2   4   2      108.95       98.14      1.08 o 
  -1   4   2        3.51        2.80      0.23 o 
   0   4   2        0.04        0.41      0.25 o 
   1   4   2      912.52     1023.48      6.23 o 
   2   4   2     2130.64     2356.97     14.07 o 
   3   4   2        0.06        0.96      0.28 o 
   4   4   2       83.24       92.16      0.96 o 
   5   4   2      228.55      234.93      2.02 o 
   6   4   2        1.88        0.93      0.29 o 
   7   4   2      408.59      389.53      3.74 o 
   8   4   2        1.13        0.35      0.44 o 
   9   4   2        3.92        4.80      0.69 o 
  10   4   2      250.63      250.01      3.67 o 
  11   4   2       22.35       23.54      1.44 o 
  12   4   2       26.32       25.31      1.48 o 
  13   4   2       45.76       49.04      2.55 o 
  14   4   2        0.58        0.43      0.90 o 
  15   4   2       53.96       51.92      2.99 o 
 -15   5   2        6.55        6.72      1.30 o 
 -14   5   2       17.97       20.22      1.52 o 
 -13   5   2      110.52      106.56      3.28 o 
 -12   5   2        4.54        5.02      0.87 o 
 -11   5   2       31.30       28.48      1.45 o 
 -10   5   2       12.91       12.54      1.19 o 
  -9   5   2       31.14       31.59      0.99 o 
  -8   5   2        4.04        3.67      0.58 o 
  -7   5   2      101.92      100.01      1.39 o 
  -6   5   2      324.78      302.25      2.77 o 
  -5   5   2       18.26       17.26      0.55 o 
  -4   5   2       31.64       39.78      0.69 o 
  -3   5   2       27.69       29.65      0.68 o 
  -2   5   2        9.60        7.69      0.34 o 
  -1   5   2      155.21      185.14      1.56 o 
   0   5   2       53.63       54.54      0.74 o 
   1   5   2      883.23      934.86      6.06 o 
   2   5   2       72.21       79.78      0.92 o 
   3   5   2      915.81      990.67      6.46 o 
   4   5   2       13.97       15.90      0.56 o 
   5   5   2       19.30       17.76      0.63 o 
   6   5   2       47.66       47.47      1.06 o 
   7   5   2       29.01       31.13      1.07 o 
   8   5   2        6.76        4.74      0.64 o 
   9   5   2       23.25       23.32      1.13 o 
  10   5   2        0.81        0.64      0.62 o 
  11   5   2        5.62        5.76      0.86 o 
  12   5   2       11.33       10.55      1.11 o 
  13   5   2        0.00        0.29      0.84 o 
  14   5   2        6.04        9.20      1.35 o 
 -15   6   2       19.17       22.69      1.64 o 
 -14   6   2       27.93       32.72      1.88 o 
 -13   6   2       39.32       42.65      2.15 o 
 -12   6   2      147.36      140.87      3.24 o 
 -11   6   2        4.08        3.78      0.83 o 
 -10   6   2       13.12       13.21      1.10 o 
  -9   6   2        4.87        4.51      0.69 o 
  -8   6   2       63.80       61.60      1.39 o 
  -7   6   2      117.42      111.10      1.82 o 
  -6   6   2      205.31      198.47      2.30 o 
  -5   6   2       81.77       81.45      1.27 o 
  -4   6   2        9.66       10.97      0.52 o 
  -3   6   2       65.51       76.85      1.03 o 
  -2   6   2      124.25      139.98      1.57 o 
  -1   6   2      182.58      208.47      1.95 o 
   0   6   2       62.62       69.30      0.94 o 
   1   6   2      173.11      200.56      1.86 o 
   2   6   2      379.69      401.24      3.22 o 
   3   6   2      339.47      363.08      3.11 o 
   4   6   2        1.73        1.51      0.36 o 
   5   6   2      133.24      141.07      2.02 o 
   6   6   2       92.32       91.35      1.69 o 
   7   6   2      302.56      297.28      4.11 o 
   8   6   2       86.76       80.71      2.18 o 
   9   6   2        8.66       10.39      1.13 o 
  10   6   2       50.73       48.22      1.94 o 
  11   6   2        0.56        0.61      0.82 o 
  12   6   2       93.05       92.73      2.82 o 
  13   6   2        1.92        2.06      1.10 o 
  14   6   2        0.13       -1.14      1.14 o 
 -14   7   2       11.43       14.27      1.60 o 
 -13   7   2      125.20      119.44      3.03 o 
 -12   7   2      136.50      134.14      4.32 o 
 -11   7   2       36.75       35.75      1.72 o 
 -10   7   2      108.79      109.64      3.28 o 
  -9   7   2      106.20      107.33      2.42 o 
  -8   7   2        7.88        8.63      1.01 o 
  -7   7   2       35.55       34.28      1.32 o 
  -6   7   2      150.38      146.91      2.65 o 
  -5   7   2       65.96       63.05      1.46 o 
  -4   7   2       20.35       19.29      0.91 o 
  -3   7   2       99.34      101.19      1.75 o 
  -2   7   2        0.11        0.52      0.39 o 
  -1   7   2        0.18        0.69      0.33 o 
   0   7   2       19.19       22.54      0.76 o 
   1   7   2       47.37       49.62      1.04 o 
   2   7   2      127.54      133.72      1.86 o 
   3   7   2       94.13       96.93      1.56 o 
   4   7   2      535.23      539.39      5.11 o 
   5   7   2        5.46        4.67      0.59 o 
   6   7   2       69.33       66.81      1.90 o 
   7   7   2        0.42       -0.02      0.59 o 
   8   7   2        3.63        3.70      0.84 o 
   9   7   2        1.25        1.73      0.74 o 
  10   7   2        0.01       -0.16      0.80 o 
  11   7   2        0.10       -0.63      0.82 o 
  12   7   2       16.32       17.90      1.66 o 
  13   7   2        7.41       10.43      1.67 o 
 -13   8   2        1.96        2.60      1.17 o 
 -12   8   2       66.98       73.44      2.57 o 
 -11   8   2        9.80        7.29      1.21 o 
 -10   8   2      158.25      156.50      4.36 o 
  -9   8   2       11.45       11.55      1.23 o 
  -8   8   2       78.42       81.62      2.80 o 
  -7   8   2        3.38        2.69      0.83 o 
  -6   8   2        5.33        5.20      0.75 o 
  -5   8   2      270.16      273.16      3.76 o 
  -4   8   2       62.25       57.53      1.65 o 
  -3   8   2       20.34       21.17      1.08 o 
  -2   8   2        8.53        9.60      0.69 o 
  -1   8   2        7.27        8.76      0.70 o 
   0   8   2        2.24        2.63      0.57 o 
   1   8   2       21.40       24.00      1.03 o 
   2   8   2        3.55        3.89      0.61 o 
   3   8   2      152.68      159.42      2.57 o 
   4   8   2       18.06       17.67      0.97 o 
   5   8   2        0.21       -0.54      0.67 o 
   6   8   2      100.77      106.60      2.59 o 
   7   8   2       29.44       28.82      1.60 o 
   8   8   2        1.42        1.56      0.81 o 
   9   8   2        2.07        2.52      0.86 o 
  10   8   2        0.40        0.84      0.96 o 
  11   8   2       14.41       20.42      1.80 o 
  12   8   2        2.74        3.35      1.21 o 
 -12   9   2       40.47       43.22      2.28 o 
 -11   9   2        0.33        0.27      0.89 o 
 -10   9   2       12.69       13.17      1.38 o 
  -9   9   2       15.89       17.66      1.69 o 
  -8   9   2        7.29        6.95      1.23 o 
  -7   9   2      123.57      122.77      3.03 o 
  -6   9   2        2.25       -0.34      1.45 o 
  -5   9   2        0.58       -0.60      0.98 o 
  -4   9   2      146.56      144.04      3.38 o 
  -3   9   2       18.31       19.64      1.05 o 
  -2   9   2        0.27        0.13      0.56 o 
  -1   9   2      114.32      122.83      2.32 o 
   0   9   2       28.95       30.32      1.32 o 
   1   9   2      220.74      226.00      3.56 o 
   2   9   2       28.92       31.68      1.44 o 
   3   9   2      128.74      126.46      2.61 o 
   4   9   2        0.80        1.03      0.73 o 
   5   9   2       21.99       19.30      1.37 o 
   6   9   2       38.65       37.99      1.84 o 
   7   9   2       37.49       35.64      1.82 o 
   8   9   2        0.27       -0.57      0.92 o 
   9   9   2        2.37        1.20      1.11 o 
  10   9   2       23.19       22.97      2.13 o 
  11   9   2        0.67        0.64      1.24 o 
 -10  10   2      178.06      159.11     18.81 o 
  -9  10   2        6.68        6.49      1.12 o 
  -8  10   2        9.72        9.95      1.21 o 
  -7  10   2       35.37       36.48      1.74 o 
  -6  10   2       33.79       34.78      1.70 o 
  -5  10   2       33.22       35.25      1.81 o 
  -4  10   2      144.02      151.34      3.53 o 
  -3  10   2        0.04        0.01      0.88 o 
  -2  10   2        6.52        5.83      1.12 o 
  -1  10   2       18.14       20.58      1.54 o 
   0  10   2       20.38       20.26      1.54 o 
   1  10   2        0.00       -0.88      0.88 o 
   2  10   2       35.13       35.13      1.75 o 
   3  10   2       82.34       79.14      2.24 o 
   4  10   2        5.37        5.05      0.93 o 
   5  10   2        3.69        4.65      1.53 o 
   6  10   2      183.66      177.59      4.26 o 
   7  10   2        2.57        2.99      1.18 o 
   8  10   2       13.13       16.61      1.91 o 
   9  10   2        1.83        2.40      1.22 o 
  -8  11   2        0.40        2.78      1.49 o 
  -7  11   2       44.76       48.49      3.63 o 
  -6  11   2       17.32       16.40      1.53 o 
  -5  11   2        0.00        1.25      0.97 o 
  -4  11   2       15.43       13.95      1.47 o 
  -3  11   2       62.70       64.49      2.74 o 
  -2  11   2       71.61       69.04      2.72 o 
  -1  11   2        3.81        0.88      1.11 o 
   0  11   2       24.03       20.45      1.78 o 
   1  11   2        2.13        1.30      1.64 o 
   2  11   2        6.89        5.50      1.33 o 
   3  11   2       11.30       12.05      1.89 o 
   4  11   2        7.50        6.09      1.87 o 
   5  11   2        3.23        3.46      1.21 o 
   6  11   2       11.23        9.50      1.50 o 
   7  11   2        0.03        0.64      1.18 o 
  -5  12   2       25.17       23.92      2.24 o 
  -4  12   2       79.27       80.70      3.78 o 
  -3  12   2       13.17       11.58      1.63 o 
  -2  12   2        0.20       -1.04      1.04 o 
  -1  12   2       21.68       19.87      1.86 o 
   0  12   2        7.57        5.44      1.22 o 
   1  12   2       15.60       13.48      1.53 o 
   2  12   2        0.66        0.51      0.98 o 
   3  12   2        9.18        9.01      1.49 o 
   4  12   2        1.04        1.23      1.31 o 
 -17   1   3        1.12        1.51      1.80 o 
 -16   1   3       44.28       57.76      7.77 o 
 -15   1   3        0.76       -0.37      0.93 o 
 -14   1   3       25.91       26.74      1.52 o 
 -13   1   3        3.86        5.02      0.66 o 
 -12   1   3       25.16       22.71      0.98 o 
 -11   1   3        1.64        2.20      0.45 o 
 -10   1   3       96.76       89.38      1.24 o 
  -9   1   3        1.33        1.60      0.34 o 
  -8   1   3       90.23       77.12      1.01 o 
  -7   1   3        3.62       11.19      0.41 o 
  -6   1   3       58.62       70.89      0.88 o 
  -5   1   3      190.64      194.82      1.87 o 
  -4   1   3        9.18       11.68      0.40 o 
  -3   1   3     1703.33     1822.85     16.96 o 
  -2   1   3      233.21      233.98      2.10 o 
  -1   1   3     2024.84     2107.69     18.77 o 
   0   1   3      269.08      281.42      2.14 o 
   1   1   3     1071.84     1131.99      8.92 o 
   2   1   3       78.23      106.63      1.27 o 
   3   1   3       20.37       27.24      0.55 o 
   4   1   3       50.07       44.84      0.63 o 
   5   1   3       57.08       48.12      0.90 o 
   6   1   3       29.94       28.33      0.57 o 
   7   1   3       90.69       83.75      1.12 o 
   8   1   3      264.95      240.96      2.53 o 
   9   1   3       42.10       38.39      1.39 o 
  10   1   3       92.37       86.64      2.50 o 
  11   1   3        1.18        0.75      0.62 o 
  12   1   3       24.82       24.08      1.40 o 
  13   1   3       24.38       23.64      1.46 o 
  14   1   3       15.15       13.07      1.23 o 
  15   1   3        6.97        6.74      1.11 o 
 -17   2   3      170.97      180.13      5.60 o 
 -16   2   3      133.35      138.63      4.99 o 
 -15   2   3       65.13       65.71      2.38 o 
 -14   2   3        1.65        2.84      0.88 o 
 -13   2   3        8.05        5.46      1.37 o 
 -12   2   3        6.80        9.67      0.78 o 
 -11   2   3        0.45        1.52      0.44 o 
 -10   2   3      166.65      140.29      1.75 o 
  -9   2   3      120.16      115.18      1.37 o 
  -8   2   3        0.78        4.13      0.34 o 
  -7   2   3      117.31      108.11      1.19 o 
  -6   2   3     1345.84     1451.54      8.91 o 
  -5   2   3       17.12       26.98      0.55 o 
  -4   2   3      266.73      337.66      2.83 o 
  -3   2   3      126.04      128.98      1.40 o 
  -2   2   3      169.55      197.52      1.82 o 
  -1   2   3      214.75      206.04      2.65 o 
   0   2   3     3374.50     3369.38     34.05 o 
   1   2   3      223.30      224.71      2.03 o 
   2   2   3     3476.17     3719.39     27.35 o 
   3   2   3       11.91       14.68      0.46 o 
   4   2   3      391.87      376.20      2.93 o 
   5   2   3      316.54      301.12      2.15 o 
   6   2   3       33.77       35.12      0.62 o 
   7   2   3      224.03      217.21      2.03 o 
   8   2   3      506.84      488.63      4.41 o 
   9   2   3       14.76       19.17      1.01 o 
  10   2   3       65.70       60.54      1.61 o 
  11   2   3        7.31        7.77      0.90 o 
  12   2   3       12.42       12.22      1.43 o 
  13   2   3       21.93       22.79      1.57 o 
  14   2   3      170.13      170.04      3.73 o 
  15   2   3       97.77      100.18      4.37 o 
 -16   3   3       37.35       45.29      2.75 o 
 -15   3   3        3.71        4.08      1.49 o 
 -14   3   3        9.74       11.68      1.19 o 
 -13   3   3        2.12        1.77      0.77 o 
 -12   3   3       18.40       19.70      1.18 o 
 -11   3   3       54.75       50.61      1.27 o 
 -10   3   3       76.77       72.09      1.36 o 
  -9   3   3      291.92      285.50      3.11 o 
  -8   3   3      384.75      357.08      3.07 o 
  -7   3   3        1.02        0.72      0.28 o 
  -6   3   3       18.02       19.23      0.53 o 
  -5   3   3      201.35      220.31      1.89 o 
  -4   3   3        2.89        3.03      0.24 o 
  -3   3   3        1.58        1.62      0.29 o 
  -2   3   3      130.89      134.61      1.32 o 
  -1   3   3        1.45        5.19      0.26 o 
   0   3   3     3046.63     3442.75     21.95 o 
   1   3   3      100.44      152.70      1.35 o 
   2   3   3     2922.89     3359.22     21.90 o 
   3   3   3      144.61      178.27      1.59 o 
   4   3   3        0.05        0.24      0.17 o 
   5   3   3        2.23        1.62      0.23 o 
   6   3   3       26.05       31.46      0.66 o 
   7   3   3       35.47       36.81      0.87 o 
   8   3   3      186.10      164.30      2.05 o 
   9   3   3      119.23      118.01      2.13 o 
  10   3   3        0.43       -0.33      0.51 o 
  11   3   3       34.99       37.32      1.65 o 
  12   3   3        1.60        2.49      0.83 o 
  13   3   3       40.87       45.44      2.04 o 
  14   3   3       14.95       14.61      1.41 o 
  15   3   3        4.46        6.66      1.46 o 
 -16   4   3      153.44      138.45     27.58 o 
 -15   4   3       31.89       31.66      1.81 o 
 -14   4   3       10.52        9.85      1.16 o 
 -13   4   3        0.97        1.04      0.86 o 
 -12   4   3       48.51       46.04      1.70 o 
 -11   4   3        0.06        0.81      0.51 o 
 -10   4   3      104.29      100.26      1.94 o 
  -9   4   3       26.38       21.27      0.91 o 
  -8   4   3       48.23       44.44      0.92 o 
  -7   4   3      168.78      156.36      1.73 o 
  -6   4   3        1.48        0.89      0.29 o 
  -5   4   3        0.01        0.52      0.21 o 
  -4   4   3      572.48      563.40      3.91 o 
  -3   4   3       97.24      110.50      1.15 o 
  -2   4   3      428.79      467.08      3.31 o 
  -1   4   3      223.03      266.57      2.24 o 
   0   4   3     2681.57     2999.51     18.31 o 
   1   4   3     1154.18     1311.15      8.34 o 
   2   4   3     7065.32     7702.79     43.33 o 
   3   4   3      188.46      218.76      1.83 o 
   4   4   3      364.53      388.23      2.72 o 
   5   4   3       12.72       14.80      0.49 o 
   6   4   3       70.08       74.49      1.18 o 
   7   4   3       13.57       11.38      0.65 o 
   8   4   3      397.11      400.30      4.05 o 
   9   4   3       64.84       65.25      1.68 o 
  10   4   3        0.60        0.81      0.69 o 
  11   4   3        4.66        5.27      0.85 o 
  12   4   3       16.28       17.71      1.28 o 
  13   4   3        1.82        3.22      0.85 o 
  14   4   3       68.25       70.77      2.86 o 
  15   4   3       14.07       17.96      1.85 o 
 -16   5   3        6.38        7.37      1.51 o 
 -15   5   3        0.04       -0.20      0.82 o 
 -14   5   3       26.52       28.19      1.71 o 
 -13   5   3        1.24        3.38      1.05 o 
 -12   5   3       64.35       63.18      1.95 o 
 -11   5   3       40.15       40.28      1.34 o 
 -10   5   3      173.52      165.50      2.73 o 
  -9   5   3       38.53       37.62      1.30 o 
  -8   5   3      150.91      149.45      2.10 o 
  -7   5   3        8.84        5.10      0.51 o 
  -6   5   3       79.64       67.32      1.16 o 
  -5   5   3      255.89      267.00      2.43 o 
  -4   5   3        0.30        0.50      0.24 o 
  -3   5   3       93.87      115.32      1.24 o 
  -2   5   3      130.13      151.59      1.49 o 
  -1   5   3       81.42       92.44      1.13 o 
   0   5   3      197.67      235.85      2.29 o 
   1   5   3      225.71      229.86      1.86 o 
   2   5   3       87.56      108.82      1.10 o 
   3   5   3      506.67      538.74      3.83 o 
   4   5   3       82.64       86.35      1.20 o 
   5   5   3      496.21      511.33      5.22 o 
   6   5   3       79.67       89.64      1.76 o 
   7   5   3       36.87       37.69      1.16 o 
   8   5   3       86.60       86.90      2.26 o 
   9   5   3       41.56       39.89      1.46 o 
  10   5   3       24.95       26.51      1.29 o 
  11   5   3        1.04        1.77      0.96 o 
  12   5   3       44.35       41.40      2.17 o 
  13   5   3      173.33      179.12      5.09 o 
  14   5   3        9.36        8.35      1.55 o 
 -15   6   3       43.52       47.96      2.18 o 
 -14   6   3        0.13       -0.01      0.86 o 
 -13   6   3       12.87       13.74      1.31 o 
 -12   6   3       68.57       66.58      2.60 o 
 -11   6   3      392.25      380.48      5.27 o 
 -10   6   3      212.84      207.61      3.11 o 
  -9   6   3      197.19      204.58      2.72 o 
  -8   6   3       74.08       74.96      1.61 o 
  -7   6   3       16.36       17.76      0.90 o 
  -6   6   3      180.20      187.52      2.42 o 
  -5   6   3      734.38      734.45      6.53 o 
  -4   6   3      119.29      122.59      1.77 o 
  -3   6   3       76.59       76.47      1.24 o 
  -2   6   3        0.86       -0.18      0.29 o 
  -1   6   3      676.36      691.78      5.54 o 
   0   6   3      110.65      124.94      1.54 o 
   1   6   3        2.82        2.44      0.36 o 
   2   6   3      465.48      500.88      4.16 o 
   3   6   3      195.84      202.45      2.23 o 
   4   6   3        0.07        0.67      0.34 o 
   5   6   3        0.03       -0.08      0.39 o 
   6   6   3       28.36       29.23      1.10 o 
   7   6   3        0.05        0.49      0.56 o 
   8   6   3       36.19       36.02      1.54 o 
   9   6   3       55.03       52.44      1.85 o 
  10   6   3       13.75       14.78      1.42 o 
  11   6   3       31.88       33.22      1.96 o 
  12   6   3       14.48       17.22      2.22 o 
  13   6   3       94.15      101.37      3.41 o 
 -14   7   3        0.02        1.81      2.19 o 
 -13   7   3        5.96        5.18      1.14 o 
 -12   7   3       30.32       31.64      1.69 o 
 -11   7   3       52.22       54.60      2.38 o 
 -10   7   3       21.20       19.35      1.86 o 
  -9   7   3        0.48       -0.22      0.56 o 
  -8   7   3       12.94       14.99      0.93 o 
  -7   7   3       33.53       29.33      1.19 o 
  -6   7   3       10.01       11.93      0.80 o 
  -5   7   3      343.33      345.50      3.97 o 
  -4   7   3        0.03       -0.37      0.37 o 
  -3   7   3       35.80       38.62      1.12 o 
  -2   7   3        0.01        0.34      0.37 o 
  -1   7   3        0.60        2.04      0.47 o 
   0   7   3       33.20       38.55      1.22 o 
   1   7   3        1.55        1.76      0.45 o 
   2   7   3        9.80        9.84      0.73 o 
   3   7   3       10.62       11.85      0.85 o 
   4   7   3      100.14      103.56      2.35 o 
   5   7   3        7.26        7.05      0.67 o 
   6   7   3        0.03        0.31      0.69 o 
   7   7   3        5.72        6.19      0.91 o 
   8   7   3        3.74        3.47      0.80 o 
   9   7   3       11.86       15.46      1.41 o 
  10   7   3       27.13       28.87      1.83 o 
  11   7   3        1.38        0.89      0.91 o 
  12   7   3        0.15        1.41      1.07 o 
  13   7   3       81.91       81.71      3.50 o 
 -13   8   3       72.40       72.11      2.64 o 
 -12   8   3       20.75       24.95      2.56 o 
 -11   8   3      404.62      385.90      6.12 o 
 -10   8   3       19.82       18.96      1.77 o 
  -9   8   3      158.40      151.45      4.36 o 
  -8   8   3        0.60        0.72      0.68 o 
  -7   8   3        3.42        3.11      0.74 o 
  -6   8   3      229.72      233.88      3.61 o 
  -5   8   3      351.43      353.74      5.40 o 
  -4   8   3      356.72      354.31      4.43 o 
  -3   8   3       27.37       29.14      1.18 o 
  -2   8   3      112.56      116.01      2.76 o 
  -1   8   3      230.35      236.33      3.53 o 
   0   8   3      108.14      113.47      2.32 o 
   1   8   3       62.74       57.47      1.64 o 
   2   8   3        5.20        5.40      0.72 o 
   3   8   3      317.20      319.08      4.34 o 
   4   8   3        4.72        5.06      0.71 o 
   5   8   3        0.16       -0.02      0.60 o 
   6   8   3        0.87       -0.53      0.75 o 
   7   8   3       30.99       32.98      1.72 o 
   8   8   3        3.24        3.18      0.84 o 
   9   8   3        0.00        1.18      0.79 o 
  10   8   3        1.31        3.14      1.00 o 
  11   8   3        4.96        5.89      1.28 o 
  12   8   3        3.28        1.34      1.29 o 
 -12   9   3       85.17       96.51      5.66 o 
 -11   9   3        0.03       -0.14      0.97 o 
 -10   9   3        1.38        1.35      0.95 o 
  -9   9   3       15.68       19.50      1.65 o 
  -8   9   3       17.79       18.26      1.62 o 
  -7   9   3        0.22        0.30      0.90 o 
  -6   9   3      107.58      106.71      4.28 o 
  -5   9   3        1.24        1.08      0.70 o 
  -4   9   3        9.29        8.97      0.89 o 
  -3   9   3       90.31       89.69      1.90 o 
  -2   9   3        0.51        0.91      0.55 o 
  -1   9   3       15.94       19.28      1.03 o 
   0   9   3        1.00        0.63      0.75 o 
   1   9   3        0.19        1.26      0.63 o 
   2   9   3        0.00       -0.11      0.58 o 
   3   9   3       64.97       61.26      1.83 o 
   4   9   3        0.00        0.17      0.82 o 
   5   9   3       63.78       64.36      2.13 o 
   6   9   3        5.12        5.98      1.05 o 
   7   9   3       35.70       36.18      1.89 o 
   8   9   3       11.09       11.46      1.45 o 
   9   9   3        5.58        4.11      1.24 o 
  10   9   3       11.72       10.08      1.85 o 
 -10  10   3       16.43       20.31      1.89 o 
  -9  10   3        0.38        0.46      1.36 o 
  -8  10   3        6.12        6.76      1.42 o 
  -7  10   3        0.38       -0.84      0.84 o 
  -6  10   3        2.41        1.63      0.94 o 
  -5  10   3       62.43       66.08      2.35 o 
  -4  10   3        7.46       10.46      1.18 o 
  -3  10   3        3.12        2.71      0.86 o 
  -2  10   3       15.81       16.31      1.28 o 
  -1  10   3       81.67       79.15      2.98 o 
   0  10   3       15.98       16.64      1.84 o 
   1  10   3        1.86        1.23      0.91 o 
   2  10   3        3.55        3.92      1.06 o 
   3  10   3       15.69       16.94      1.37 o 
   4  10   3       16.44       18.11      1.43 o 
   5  10   3        0.01        0.69      0.87 o 
   6  10   3        3.29        4.76      1.08 o 
   7  10   3        4.36        3.92      1.25 o 
   8  10   3        0.09        0.80      1.20 o 
   9  10   3        9.28       16.21      3.67 o 
  -8  11   3        9.11       13.26      2.10 o 
  -7  11   3        0.89        1.18      0.96 o 
  -6  11   3        0.21        1.12      0.90 o 
  -5  11   3      133.13      135.51      3.23 o 
  -4  11   3        1.90        1.04      1.27 o 
  -3  11   3      286.91      289.29      6.83 o 
  -2  11   3        0.05       -0.56      0.96 o 
  -1  11   3        0.67        0.68      0.96 o 
   0  11   3        5.33        3.42      1.09 o 
   1  11   3       43.55       45.44      2.18 o 
   2  11   3        8.18        7.16      1.03 o 
   3  11   3        0.05       -0.93      0.93 o 
   4  11   3        5.57        4.71      1.24 o 
   5  11   3        0.89        0.22      1.08 o 
   6  11   3       32.23       25.55      2.03 o 
   7  11   3        0.35        1.19      1.17 o 
  -5  12   3       17.26       15.11      2.25 o 
  -4  12   3        7.83        5.87      1.62 o 
  -3  12   3       84.32       83.59      3.49 o 
  -2  12   3       11.00        7.51      1.64 o 
  -1  12   3       22.91       22.96      2.26 o 
   0  12   3       26.78       30.40      2.48 o 
   1  12   3        0.00        1.45      1.06 o 
   2  12   3       10.64       10.64      1.45 o 
   3  12   3        1.01        2.25      1.19 o 
 -17   0   4        8.44       13.30      3.85 o 
 -16   0   4      496.91      502.79     24.27 o 
 -15   0   4      208.15      210.20      6.92 o 
 -14   0   4      101.19       99.76      3.51 o 
 -13   0   4       13.43       13.21      1.26 o 
 -12   0   4       48.09       32.21      1.39 o 
 -11   0   4        3.06        2.95      0.63 o 
 -10   0   4      543.81      427.17      5.05 o 
  -9   0   4       25.53       16.48      0.84 o 
  -8   0   4       68.92       81.48      1.76 o 
  -7   0   4      743.36      778.22      6.80 o 
  -6   0   4     2438.44     2408.53     21.62 o 
  -5   0   4      970.45     1084.16     13.12 o 
  -4   0   4     2066.72     2302.55     26.54 o 
  -3   0   4      571.89      634.95      8.35 o 
  -2   0   4       25.01       47.50      0.88 o 
  -1   0   4      236.90      254.03      3.40 o 
   0   0   4      113.00      164.23      1.93 o 
   1   0   4     1805.20     1736.25     19.01 o 
   2   0   4      640.53      630.36      7.00 o 
   3   0   4       91.28       89.39      1.49 o 
   4   0   4      136.63      156.02      1.98 o 
   5   0   4      423.72      394.48      4.22 o 
   6   0   4      761.73      719.53      7.22 o 
   7   0   4      238.04      229.07      3.31 o 
   8   0   4     1848.46     1813.50     18.75 o 
   9   0   4     1840.51     1775.12     26.33 o 
  10   0   4      347.69      321.75      6.51 o 
  11   0   4        1.58        0.16      0.85 o 
  12   0   4        2.85        3.18      1.17 o 
  13   0   4        1.23       -0.58      1.05 o 
  14   0   4        0.12        0.59      1.17 o 
  15   0   4       77.70       86.25      4.01 o 
 -17   1   4        0.38        1.59      3.77 o 
 -16   1   4       11.68       14.58      2.07 o 
 -15   1   4        3.47        4.81      1.21 o 
 -14   1   4       65.74       64.90      1.70 o 
 -13   1   4        3.50        4.17      0.68 o 
 -12   1   4        2.24        0.76      0.42 o 
 -11   1   4        1.83        1.29      0.37 o 
 -10   1   4       28.08       22.61      0.71 o 
  -9   1   4      304.85      215.80      1.96 o 
  -8   1   4       29.57       22.52      0.69 o 
  -7   1   4      112.32      122.20      1.20 o 
  -6   1   4     1664.01     1891.12     12.47 o 
  -5   1   4      539.53      498.02      3.95 o 
  -4   1   4        0.14        2.39      0.24 o 
  -3   1   4       35.49       49.46      0.67 o 
  -2   1   4     2859.26     2843.69     26.62 o 
  -1   1   4     3158.13     3239.83     32.23 o 
   0   1   4     2288.28     2415.88     18.18 o 
   1   1   4      204.54      289.22      2.54 o 
   2   1   4       52.33       52.53      0.75 o 
   3   1   4       28.08       18.31      0.43 o 
   4   1   4      588.04      660.80      4.51 o 
   5   1   4       87.24       84.41      1.01 o 
   6   1   4      214.98      203.02      1.92 o 
   7   1   4      832.58      806.94      6.32 o 
   8   1   4      186.06      185.49      2.36 o 
   9   1   4      710.99      649.22      7.71 o 
  10   1   4      225.27      223.99      4.27 o 
  11   1   4       22.14       25.46      1.39 o 
  12   1   4        6.64        5.39      0.88 o 
  13   1   4       30.51       30.17      1.60 o 
  14   1   4        1.29        1.56      0.86 o 
  15   1   4       21.07       19.16      1.61 o 
 -17   2   4       28.48       30.41      2.79 o 
 -16   2   4       82.00       79.98      3.73 o 
 -15   2   4       70.30       72.27      2.60 o 
 -14   2   4       18.93       16.26      1.26 o 
 -13   2   4       43.00       44.66      1.61 o 
 -12   2   4       38.56       26.99      1.19 o 
 -11   2   4        0.12        0.46      0.39 o 
 -10   2   4      692.37      591.44      4.59 o 
  -9   2   4        0.00        0.13      0.26 o 
  -8   2   4      219.54      188.80      2.04 o 
  -7   2   4      108.57      105.32      1.24 o 
  -6   2   4      144.55      153.92      1.41 o 
  -5   2   4      835.07      871.53      6.28 o 
  -4   2   4     1769.06     2017.19     14.92 o 
  -3   2   4     5332.88     5694.14     44.28 o 
  -2   2   4      735.74      748.91      7.42 o 
  -1   2   4      702.85      763.79      5.83 o 
   0   2   4        5.20        6.86      0.36 o 
   1   2   4      543.52      567.65      4.28 o 
   2   2   4     1047.15     1163.03      8.10 o 
   3   2   4      551.78      578.25      4.78 o 
   4   2   4      140.47      142.69      1.35 o 
   5   2   4      177.22      185.37      1.51 o 
   6   2   4       23.69       28.09      0.67 o 
   7   2   4      384.03      372.83      3.11 o 
   8   2   4      103.09      102.79      1.64 o 
   9   2   4      604.77      596.59      7.21 o 
  10   2   4      103.37      100.86      3.20 o 
  11   2   4       61.12       62.60      1.88 o 
  12   2   4        0.27        1.03      0.71 o 
  13   2   4        3.51        4.51      0.92 o 
  14   2   4       12.29       11.83      1.58 o 
  15   2   4       24.68       24.95      2.02 o 
 -17   3   4        9.85       12.93      2.11 o 
 -16   3   4        2.29        2.87      1.33 o 
 -15   3   4       71.68       81.87      2.45 o 
 -14   3   4       15.23       16.31      1.30 o 
 -13   3   4       26.76       25.63      1.26 o 
 -12   3   4       97.51       93.21      1.97 o 
 -11   3   4       42.09       37.05      1.39 o 
 -10   3   4        4.60        3.98      0.58 o 
  -9   3   4       27.27       32.00      0.98 o 
  -8   3   4      125.16      116.47      1.58 o 
  -7   3   4       58.77       37.72      0.83 o 
  -6   3   4      119.43      122.93      1.40 o 
  -5   3   4      906.29      956.60      6.73 o 
  -4   3   4      112.99      143.49      1.41 o 
  -3   3   4       43.35       57.59      0.80 o 
  -2   3   4      331.48      394.50      3.17 o 
  -1   3   4       38.74       55.15      0.76 o 
   0   3   4      204.89      216.93      1.89 o 
   1   3   4      534.12      619.39      4.88 o 
   2   3   4      705.61      801.82      5.80 o 
   3   3   4        2.31        2.74      0.23 o 
   4   3   4       47.75       52.48      1.42 o 
   5   3   4      196.08      199.57      1.75 o 
   6   3   4      178.03      178.01      1.81 o 
   7   3   4      115.97      117.37      1.61 o 
   8   3   4       21.26       22.90      0.87 o 
   9   3   4        1.93        1.75      0.58 o 
  10   3   4       90.64       85.47      2.49 o 
  11   3   4      317.13      316.98      4.79 o 
  12   3   4        0.66        0.49      0.81 o 
  13   3   4       14.76       14.57      2.98 o 
  14   3   4        0.09       -1.07      1.24 o 
  15   3   4       12.72       13.96      1.72 o 
 -16   4   4        0.64       -1.15      1.48 o 
 -15   4   4        1.10        2.06      0.90 o 
 -14   4   4       17.37       17.49      1.39 o 
 -13   4   4        5.85        5.87      0.91 o 
 -12   4   4        0.01       -0.48      0.62 o 
 -11   4   4      253.88      260.62      3.79 o 
 -10   4   4        0.06        0.83      0.52 o 
  -9   4   4        0.26        0.76      0.47 o 
  -8   4   4       18.63       21.58      0.92 o 
  -7   4   4       52.83       42.42      1.00 o 
  -6   4   4      252.06      253.09      2.29 o 
  -5   4   4      838.79      927.73      6.72 o 
  -4   4   4     1709.51     1868.85     12.41 o 
  -3   4   4      755.94      859.83      5.47 o 
  -2   4   4       23.61       28.42      0.64 o 
  -1   4   4       15.47       19.58      0.46 o 
   0   4   4     1333.91     1428.98      9.31 o 
   1   4   4      614.07      651.51      4.42 o 
   2   4   4        0.03        0.37      0.20 o 
   3   4   4      595.14      660.91      4.39 o 
   4   4   4      132.24      130.36      1.38 o 
   5   4   4        4.02        3.10      0.34 o 
   6   4   4      390.53      398.12      3.74 o 
   7   4   4        1.57        1.80      0.41 o 
   8   4   4       34.50       38.44      1.11 o 
   9   4   4        7.46        6.51      0.81 o 
  10   4   4      119.83      123.00      2.58 o 
  11   4   4       15.83       16.21      1.27 o 
  12   4   4        0.10        0.93      1.56 o 
  13   4   4       32.02       35.80      2.32 o 
  14   4   4        9.28       10.28      1.58 o 
 -16   5   4        0.07        0.99      1.02 o 
 -15   5   4       18.03       20.37      1.50 o 
 -14   5   4        2.78        4.25      1.00 o 
 -13   5   4      103.77      105.08      2.68 o 
 -12   5   4       19.85       20.88      1.16 o 
 -11   5   4        5.30        6.75      0.74 o 
 -10   5   4      293.98      275.85      3.28 o 
  -9   5   4      155.30      146.36      2.13 o 
  -8   5   4       51.17       44.89      1.20 o 
  -7   5   4      223.11      210.00      2.53 o 
  -6   5   4       13.10        7.88      0.47 o 
  -5   5   4      412.60      416.55      3.34 o 
  -4   5   4      157.90      158.18      1.68 o 
  -3   5   4       36.31       50.83      0.83 o 
  -2   5   4        0.04        0.70      0.26 o 
  -1   5   4        1.24        2.84      0.28 o 
   0   5   4       53.46       60.03      0.87 o 
   1   5   4       74.73       83.23      1.15 o 
   2   5   4       89.94      112.50      1.20 o 
   3   5   4      314.01      348.71      3.13 o 
   4   5   4        2.01        1.30      0.37 o 
   5   5   4       59.15       53.20      1.37 o 
   6   5   4      154.20      141.32      2.10 o 
   7   5   4       12.00       13.61      0.91 o 
   8   5   4        8.46        8.74      0.78 o 
   9   5   4       54.87       51.95      2.06 o 
  10   5   4        3.52        2.91      0.95 o 
  11   5   4       46.58       43.31      3.00 o 
  12   5   4       50.02       55.08      2.58 o 
  13   5   4        5.03        4.89      1.24 o 
  14   5   4       24.66       23.16      2.04 o 
 -15   6   4       18.66       21.93      1.67 o 
 -14   6   4       11.18       10.70      1.26 o 
 -13   6   4        3.14        4.50      1.02 o 
 -12   6   4       71.73       65.45      2.28 o 
 -11   6   4       52.26       52.42      1.62 o 
 -10   6   4      160.72      155.08      2.38 o 
  -9   6   4      168.79      163.38      2.52 o 
  -8   6   4      169.37      165.79      2.34 o 
  -7   6   4      347.52      344.07      4.13 o 
  -6   6   4       53.64       54.49      1.22 o 
  -5   6   4       54.62       57.67      1.21 o 
  -4   6   4      125.05      131.97      1.99 o 
  -3   6   4      158.34      173.46      2.02 o 
  -2   6   4        3.97        2.20      0.34 o 
  -1   6   4      109.49      122.72      1.69 o 
   0   6   4      129.68      149.04      1.99 o 
   1   6   4      795.50      863.11      7.23 o 
   2   6   4       52.73       45.93      1.06 o 
   3   6   4      941.53      989.40      9.29 o 
   4   6   4        2.11        1.66      0.51 o 
   5   6   4        1.42        3.21      0.55 o 
   6   6   4      143.19      142.31      2.34 o 
   7   6   4        4.15        6.36      0.69 o 
   8   6   4      144.60      148.35      2.80 o 
   9   6   4       16.71       15.63      1.91 o 
  10   6   4        1.08       -0.14      0.87 o 
  11   6   4       31.44       29.23      2.70 o 
  12   6   4       40.96       43.69      2.29 o 
  13   6   4        0.51        0.59      1.07 o 
 -14   7   4        7.72        9.88      1.28 o 
 -13   7   4       89.67       93.61      2.98 o 
 -12   7   4       39.95       42.38      2.35 o 
 -11   7   4        0.59        1.67      0.87 o 
 -10   7   4       18.87       16.13      1.17 o 
  -9   7   4        1.49        1.26      0.55 o 
  -8   7   4       25.81       27.33      1.32 o 
  -7   7   4      112.49      111.46      2.95 o 
  -6   7   4       39.73       38.51      1.17 o 
  -5   7   4      769.02      776.41      7.79 o 
  -4   7   4      201.75      205.77      2.59 o 
  -3   7   4        8.55        9.92      0.65 o 
  -2   7   4        0.96        0.74      0.39 o 
  -1   7   4       30.48       28.63      1.34 o 
   0   7   4       75.27       81.86      1.66 o 
   1   7   4       41.42       37.67      1.20 o 
   2   7   4      180.76      181.70      2.68 o 
   3   7   4        7.19        6.67      0.73 o 
   4   7   4      752.69      735.48      7.98 o 
   5   7   4      126.66      122.79      2.18 o 
   6   7   4       45.50       48.18      1.47 o 
   7   7   4      138.28      138.41      4.80 o 
   8   7   4       12.70       14.73      1.15 o 
   9   7   4      107.67      106.11      2.69 o 
  10   7   4        4.48        5.88      1.04 o 
  11   7   4        0.73       -0.88      0.88 o 
  12   7   4       18.92       20.56      1.75 o 
 -13   8   4       37.88       36.01      2.22 o 
 -12   8   4        3.65        2.83      1.14 o 
 -11   8   4        2.26        1.92      1.07 o 
 -10   8   4        5.24        4.27      1.12 o 
  -9   8   4       65.91       62.71      2.99 o 
  -8   8   4        2.85        1.47      0.78 o 
  -7   8   4      124.49      124.93      2.28 o 
  -6   8   4        0.12        0.18      0.53 o 
  -5   8   4       93.55       96.50      2.04 o 
  -4   8   4       61.87       62.43      1.62 o 
  -3   8   4       30.65       32.14      1.42 o 
  -2   8   4       27.45       26.44      1.09 o 
  -1   8   4       10.07       12.02      0.82 o 
   0   8   4       12.14       10.52      0.81 o 
   1   8   4       19.83       17.70      1.00 o 
   2   8   4       11.34       11.62      0.90 o 
   3   8   4        1.01        2.29      0.63 o 
   4   8   4       40.65       42.21      1.69 o 
   5   8   4       10.40        9.73      0.94 o 
   6   8   4       35.88       33.39      1.88 o 
   7   8   4        4.53        5.58      1.14 o 
   8   8   4       43.48       42.50      2.60 o 
   9   8   4       12.13       14.50      1.34 o 
  10   8   4        0.93        1.27      0.91 o 
  11   8   4       58.27       63.58      2.54 o 
 -12   9   4        0.04       -0.20      1.05 o 
 -11   9   4       98.71       99.35      3.14 o 
 -10   9   4        1.60        2.27      1.06 o 
  -9   9   4       41.37       44.88      2.32 o 
  -8   9   4        6.64        7.22      1.03 o 
  -7   9   4        0.20        0.94      0.69 o 
  -6   9   4        2.57        2.01      0.73 o 
  -5   9   4      103.78      102.81      2.59 o 
  -4   9   4      694.56      702.50      8.08 o 
  -3   9   4        2.47        1.56      0.58 o 
  -2   9   4       79.92       83.19      2.65 o 
  -1   9   4       10.04       10.31      0.88 o 
   0   9   4        4.42        3.18      0.66 o 
   1   9   4        6.39        5.78      0.81 o 
   2   9   4        2.56        2.67      0.80 o 
   3   9   4       32.63       32.05      1.49 o 
   4   9   4       84.41       85.31      2.33 o 
   5   9   4      227.64      224.54      4.50 o 
   6   9   4       25.43       22.77      1.72 o 
   7   9   4        1.83        1.52      0.96 o 
   8   9   4        0.11       -0.05      0.95 o 
   9   9   4        1.90        2.10      1.21 o 
  10   9   4       26.12       27.26      3.59 o 
 -10  10   4       53.84       51.11      2.86 o 
  -9  10   4        3.05        1.24      1.24 o 
  -8  10   4       13.21       10.71      1.44 o 
  -7  10   4        5.97        6.86      1.21 o 
  -6  10   4        6.30        4.87      1.04 o 
  -5  10   4      249.58      244.86      4.00 o 
  -4  10   4      176.11      183.03      3.32 o 
  -3  10   4      272.72      266.71      4.17 o 
  -2  10   4      125.55      124.93      2.67 o 
  -1  10   4       84.90       89.53      2.10 o 
   0  10   4        2.95        1.29      0.64 o 
   1  10   4      174.80      163.76      4.56 o 
   2  10   4       37.15       37.81      1.82 o 
   3  10   4       45.06       42.47      2.19 o 
   4  10   4       97.07       96.89      2.94 o 
   5  10   4        2.41        1.44      1.01 o 
   6  10   4        0.01       -0.88      0.88 o 
   7  10   4        1.00        1.21      1.00 o 
   8  10   4        0.01        0.84      1.14 o 
  -8  11   4       30.07       30.58      2.00 o 
  -7  11   4        1.90        1.08      0.98 o 
  -6  11   4       45.84       50.49      2.51 o 
  -5  11   4        0.85        0.36      1.05 o 
  -4  11   4       81.96       80.93      4.84 o 
  -3  11   4       31.03       30.34      1.98 o 
  -2  11   4        3.96        4.34      1.17 o 
  -1  11   4       20.32       17.82      1.63 o 
   0  11   4        0.36        0.30      0.90 o 
   1  11   4       58.43       59.77      2.37 o 
   2  11   4        0.51        0.24      0.90 o 
   3  11   4        1.63        2.89      1.15 o 
   4  11   4        7.29        5.34      1.20 o 
   5  11   4       13.05       11.87      1.61 o 
   6  11   4       45.57       42.40      2.50 o 
  -5  12   4       30.30       27.10      2.64 o 
  -4  12   4       49.13       45.66      3.62 o 
  -3  12   4       20.59       20.58      2.42 o 
  -2  12   4       11.06        8.34      1.67 o 
  -1  12   4        8.12        4.36      1.68 o 
   0  12   4        0.73        0.26      1.58 o 
   1  12   4        0.32        0.91      1.11 o 
   2  12   4        5.83        5.85      1.51 o 
   3  12   4        0.11       -1.05      1.27 o 
 -17   1   5       25.29       27.70      3.35 o 
 -16   1   5        2.04        1.53      1.36 o 
 -15   1   5       51.88       57.04      2.41 o 
 -14   1   5       11.98       11.67      1.03 o 
 -13   1   5       28.27       29.65      1.29 o 
 -12   1   5        0.12        0.76      0.41 o 
 -11   1   5      167.54      162.33      2.09 o 
 -10   1   5        0.52        1.26      0.35 o 
  -9   1   5       73.87       63.90      1.07 o 
  -8   1   5       10.06       19.72      0.66 o 
  -7   1   5      100.97      101.62      1.09 o 
  -6   1   5      164.33      167.73      1.68 o 
  -5   1   5      290.19      319.05      2.72 o 
  -4   1   5      412.99      454.55      4.07 o 
  -3   1   5      446.89      449.93      3.25 o 
  -2   1   5      140.17      164.34      1.90 o 
  -1   1   5     2235.67     2316.86     26.68 o 
   0   1   5     2205.81     2288.12     17.84 o 
   1   1   5        1.20        1.10      0.18 o 
   2   1   5     1168.07     1209.47      8.57 o 
   3   1   5      277.35      301.18      2.29 o 
   4   1   5      193.80      202.63      1.72 o 
   5   1   5        0.14        0.05      0.18 o 
   6   1   5       33.07       33.25      0.75 o 
   7   1   5        6.02        7.31      0.46 o 
   8   1   5       84.10       83.59      1.38 o 
   9   1   5       12.67       11.36      0.77 o 
  10   1   5      146.25      138.63      2.68 o 
  11   1   5        2.67        2.17      0.72 o 
  12   1   5       34.82       33.11      1.82 o 
  13   1   5        2.66        3.74      0.87 o 
  14   1   5       34.03       35.86      1.96 o 
  15   1   5        0.00       -0.24      1.05 o 
 -17   2   5       74.63       80.45      3.87 o 
 -16   2   5       57.90       62.50      2.61 o 
 -15   2   5       86.50       84.39      2.80 o 
 -14   2   5        0.02       -0.21      0.71 o 
 -13   2   5        1.01        1.99      0.65 o 
 -12   2   5       41.43       44.68      1.25 o 
 -11   2   5       60.96       45.94      1.12 o 
 -10   2   5       72.27       75.08      1.27 o 
  -9   2   5      344.23      294.01      2.77 o 
  -8   2   5        4.86        2.30      0.34 o 
  -7   2   5       49.86       48.44      0.83 o 
  -6   2   5      194.26      226.03      1.96 o 
  -5   2   5      274.27      280.15      2.41 o 
  -4   2   5     1562.07     1743.25     11.76 o 
  -3   2   5      485.05      532.57      4.24 o 
  -2   2   5      145.87      153.49      1.36 o 
  -1   2   5       50.06       57.42      0.65 o 
   0   2   5      168.72      195.45      1.70 o 
   1   2   5      598.87      587.65      4.43 o 
   2   2   5       28.82       53.10      0.70 o 
   3   2   5      297.08      310.86      2.38 o 
   4   2   5        7.71        8.42      0.37 o 
   5   2   5       78.46       72.34      0.86 o 
   6   2   5       22.44       20.91      0.64 o 
   7   2   5      597.03      593.24      4.74 o 
   8   2   5      113.93      113.54      1.79 o 
   9   2   5      487.28      502.93      5.11 o 
  10   2   5      303.39      299.89      4.40 o 
  11   2   5        6.61        7.67      0.92 o 
  12   2   5        0.24        0.74      0.73 o 
  13   2   5       12.12       15.69      1.45 o 
  14   2   5       24.79       29.10      2.14 o 
  15   2   5       53.30       52.88      4.24 o 
 -17   3   5        5.30        6.23      1.62 o 
 -16   3   5       31.53       27.72      2.01 o 
 -15   3   5       92.16       92.56      2.97 o 
 -14   3   5       33.10       36.74      1.80 o 
 -13   3   5        6.01        5.14      0.79 o 
 -12   3   5      129.80      118.88      2.35 o 
 -11   3   5        4.54        5.95      0.67 o 
 -10   3   5        9.55        9.05      0.65 o 
  -9   3   5       77.30       78.15      1.39 o 
  -8   3   5      140.83      111.54      1.53 o 
  -7   3   5        0.23        0.11      0.27 o 
  -6   3   5        4.13        5.32      0.36 o 
  -5   3   5      693.01      736.79      5.46 o 
  -4   3   5       29.59       36.91      0.70 o 
  -3   3   5       60.36       71.81      1.02 o 
  -2   3   5       41.56       58.51      0.72 o 
  -1   3   5      265.20      276.66      2.33 o 
   0   3   5      505.92      553.97      3.70 o 
   1   3   5      691.46      782.99      5.46 o 
   2   3   5       11.53        9.05      0.33 o 
   3   3   5      252.44      281.54      2.33 o 
   4   3   5       18.61       20.49      0.51 o 
   5   3   5      350.95      363.24      3.39 o 
   6   3   5       98.74       99.00      1.54 o 
   7   3   5       66.64       59.89      1.13 o 
   8   3   5       57.74       59.90      1.29 o 
   9   3   5       15.74       17.57      0.87 o 
  10   3   5       34.62       33.04      1.34 o 
  11   3   5       22.83       26.73      2.26 o 
  12   3   5        1.37       -0.04      1.33 o 
  13   3   5       63.89       63.44      2.77 o 
  14   3   5       66.25       72.56      2.90 o 
 -16   4   5       58.43       62.40      2.96 o 
 -15   4   5       20.22       17.40      1.69 o 
 -14   4   5        0.28       -0.79      0.79 o 
 -13   4   5        0.77        0.13      0.64 o 
 -12   4   5        0.51        0.05      0.59 o 
 -11   4   5      366.71      331.49      4.16 o 
 -10   4   5        4.81        5.89      0.73 o 
  -9   4   5     1382.52     1296.54     12.03 o 
  -8   4   5      215.45      221.70      2.77 o 
  -7   4   5      223.30      213.86      2.34 o 
  -6   4   5       81.54       75.40      1.15 o 
  -5   4   5        0.12        0.13      0.19 o 
  -4   4   5       73.82       72.30      0.88 o 
  -3   4   5        4.52        3.44      0.26 o 
  -2   4   5       76.09       73.30      0.87 o 
  -1   4   5      130.28      124.75      1.14 o 
   0   4   5       22.11       31.39      0.58 o 
   1   4   5      282.71      306.64      2.46 o 
   2   4   5       58.38       69.96      0.86 o 
   3   4   5      152.63      186.32      2.15 o 
   4   4   5       29.40       32.70      0.93 o 
   5   4   5       44.88       45.29      0.93 o 
   6   4   5       46.67       46.37      1.10 o 
   7   4   5       11.61        8.44      0.67 o 
   8   4   5       91.31       90.66      2.12 o 
   9   4   5      143.49      146.16      2.88 o 
  10   4   5      111.61      116.24      2.99 o 
  11   4   5       13.40       14.96      1.79 o 
  12   4   5        5.95        5.07      1.34 o 
  13   4   5       64.15       67.91      2.81 o 
  14   4   5        1.10        1.74      1.26 o 
 -16   5   5        4.12        3.62      1.31 o 
 -15   5   5        5.68        6.97      1.41 o 
 -14   5   5       22.32       23.71      1.60 o 
 -13   5   5        1.77        1.81      0.85 o 
 -12   5   5       50.25       43.93      1.52 o 
 -11   5   5        1.79        1.77      0.56 o 
 -10   5   5       49.23       53.66      1.33 o 
  -9   5   5       12.67       13.84      0.78 o 
  -8   5   5       11.25       10.39      0.68 o 
  -7   5   5      144.50      136.53      1.78 o 
  -6   5   5      177.09      157.86      1.81 o 
  -5   5   5       67.93       69.58      1.34 o 
  -4   5   5        5.04        5.51      0.44 o 
  -3   5   5        0.36        0.14      0.23 o 
  -2   5   5       13.76       18.92      0.61 o 
  -1   5   5       12.87       11.31      0.46 o 
   0   5   5      104.54      111.61      1.35 o 
   1   5   5      703.38      792.36      5.83 o 
   2   5   5       52.28       47.04      0.81 o 
   3   5   5      842.91      898.51      6.98 o 
   4   5   5       42.70       44.30      1.08 o 
   5   5   5       13.25       11.69      0.72 o 
   6   5   5        4.18        3.90      0.56 o 
   7   5   5        4.18        4.52      0.65 o 
   8   5   5      108.32      117.25      3.06 o 
   9   5   5       22.70       25.27      1.83 o 
  10   5   5        0.23        0.20      0.81 o 
  11   5   5       23.44       21.40      1.65 o 
  12   5   5       38.86       40.19      2.53 o 
  13   5   5       44.67       46.36      2.63 o 
 -15   6   5       10.94       11.97      1.68 o 
 -14   6   5       18.78       18.61      1.46 o 
 -13   6   5        5.86        6.75      1.09 o 
 -12   6   5      195.13      188.57      3.08 o 
 -11   6   5      168.23      164.02      2.86 o 
 -10   6   5      283.31      292.84      3.78 o 
  -9   6   5      282.31      282.50      3.95 o 
  -8   6   5       63.85       70.78      1.48 o 
  -7   6   5       10.36       11.38      0.71 o 
  -6   6   5        0.67        0.69      0.34 o 
  -5   6   5        0.48        0.72      0.37 o 
  -4   6   5      110.62      119.38      1.69 o 
  -3   6   5       13.27       16.18      0.69 o 
  -2   6   5        2.01        1.47      0.46 o 
  -1   6   5        0.75        0.85      0.34 o 
   0   6   5        1.91        1.27      0.36 o 
   1   6   5       90.94       93.20      1.52 o 
   2   6   5     1049.14     1030.49     11.52 o 
   3   6   5        6.62       10.90      0.71 o 
   4   6   5      634.60      602.80      6.61 o 
   5   6   5       10.13        8.25      0.70 o 
   6   6   5        8.73        9.15      0.76 o 
   7   6   5        8.24       11.08      0.84 o 
   8   6   5        0.74        0.61      0.66 o 
   9   6   5       36.56       37.33      1.97 o 
  10   6   5        7.87        6.76      1.11 o 
  11   6   5        6.27        7.48      1.26 o 
  12   6   5        9.35       10.52      1.44 o 
  13   6   5        0.42        0.98      1.12 o 
 -14   7   5        2.00        2.06      1.37 o 
 -13   7   5        4.99        6.16      1.09 o 
 -12   7   5       25.14       26.53      1.65 o 
 -11   7   5        9.99       10.12      1.04 o 
 -10   7   5      240.42      239.27      3.99 o 
  -9   7   5       66.52       62.53      1.61 o 
  -8   7   5        0.25       -0.50      0.50 o 
  -7   7   5        0.27        0.30      0.45 o 
  -6   7   5       23.78       21.98      1.20 o 
  -5   7   5       37.79       44.32      1.20 o 
  -4   7   5       53.48       53.18      1.23 o 
  -3   7   5       18.81       20.76      0.91 o 
  -2   7   5       17.20       18.72      0.86 o 
  -1   7   5        0.56        0.58      0.43 o 
   0   7   5        0.14       -0.09      0.45 o 
   1   7   5        5.46        6.07      0.62 o 
   2   7   5      189.83      193.72      2.81 o 
   3   7   5       60.92       60.39      1.75 o 
   4   7   5      172.86      182.25      2.95 o 
   5   7   5        0.04        0.40      0.51 o 
   6   7   5       35.88       35.04      1.38 o 
   7   7   5        2.42        0.70      0.59 o 
   8   7   5        1.97        3.81      1.21 o 
   9   7   5        9.43        6.87      1.02 o 
  10   7   5        1.44        2.56      1.03 o 
  11   7   5        5.34        4.76      1.21 o 
  12   7   5        0.71        1.41      1.14 o 
 -13   8   5       44.15       45.44      2.20 o 
 -12   8   5       19.85       17.95      1.44 o 
 -11   8   5        6.72        5.50      1.07 o 
 -10   8   5       15.05       15.23      1.13 o 
  -9   8   5       39.63       44.90      1.78 o 
  -8   8   5       85.07       81.95      2.11 o 
  -7   8   5        8.26        8.63      0.85 o 
  -6   8   5       81.60       79.18      3.67 o 
  -5   8   5       33.87       32.41      1.27 o 
  -4   8   5      332.53      336.06      4.02 o 
  -3   8   5       20.39       19.77      1.02 o 
  -2   8   5      157.36      155.11      2.55 o 
  -1   8   5      180.49      176.66      2.58 o 
   0   8   5        8.09        9.28      0.75 o 
   1   8   5      104.72       97.74      1.99 o 
   2   8   5      581.01      558.42      6.54 o 
   3   8   5      222.62      223.38      3.74 o 
   4   8   5      335.69      325.27      4.51 o 
   5   8   5        6.00        4.62      0.79 o 
   6   8   5        5.66        3.86      0.84 o 
   7   8   5       58.74       58.66      2.30 o 
   8   8   5        2.07        0.28      0.94 o 
   9   8   5        9.90        9.81      1.24 o 
  10   8   5       50.49       53.11      2.50 o 
  11   8   5       12.69       16.80      1.68 o 
 -12   9   5        8.64       12.96      1.83 o 
 -11   9   5       54.86       60.01      3.22 o 
 -10   9   5       17.90       17.20      1.61 o 
  -9   9   5        2.43        3.81      0.87 o 
  -8   9   5        0.18       -0.10      0.77 o 
  -7   9   5        0.26        0.53      0.67 o 
  -6   9   5       76.67       72.65      2.21 o 
  -5   9   5       11.73       11.82      1.04 o 
  -4   9   5      122.56      125.67      2.58 o 
  -3   9   5       27.70       28.67      1.42 o 
  -2   9   5       34.73       37.06      1.47 o 
  -1   9   5        8.85       10.12      0.90 o 
   0   9   5        0.10        1.31      0.65 o 
   1   9   5        7.43        6.32      0.78 o 
   2   9   5       73.65       75.34      2.15 o 
   3   9   5       56.56       55.71      1.90 o 
   4   9   5        1.90        2.76      0.77 o 
   5   9   5      120.47      117.28      2.81 o 
   6   9   5        0.11        0.79      0.95 o 
   7   9   5       15.69       13.47      1.46 o 
   8   9   5        1.24        0.97      1.05 o 
   9   9   5        4.80        4.53      1.26 o 
  10   9   5        0.17        2.11      1.45 o 
 -10  10   5       21.11       20.74      2.30 o 
  -9  10   5        5.10        7.77      1.37 o 
  -8  10   5        8.03        8.54      1.37 o 
  -7  10   5       33.39       33.96      1.85 o 
  -6  10   5       51.81       48.15      1.89 o 
  -5  10   5       15.85       18.54      1.61 o 
  -4  10   5       14.48       14.41      1.17 o 
  -3  10   5        1.15        1.20      0.75 o 
  -2  10   5        4.58        5.47      0.83 o 
  -1  10   5       15.52       14.11      1.05 o 
   0  10   5      112.28      115.36      2.40 o 
   1  10   5       15.88       14.49      1.17 o 
   2  10   5        0.73        0.99      0.87 o 
   3  10   5        3.93        4.15      0.94 o 
   4  10   5       34.55       31.28      2.36 o 
   5  10   5       41.73       41.73      2.78 o 
   6  10   5        1.61        2.09      1.01 o 
   7  10   5        8.63        8.14      1.38 o 
   8  10   5       12.21       14.15      2.08 o 
  -8  11   5       49.16       47.06      2.21 o 
  -7  11   5        0.10       -0.59      0.79 o 
  -6  11   5       11.89       10.97      1.32 o 
  -5  11   5       19.84       19.42      1.73 o 
  -4  11   5        2.62        2.10      1.09 o 
  -3  11   5        8.46        8.43      1.41 o 
  -2  11   5       36.85       38.64      3.15 o 
  -1  11   5        7.28        6.86      1.02 o 
   0  11   5        9.10        7.96      1.20 o 
   1  11   5        2.93        2.93      1.13 o 
   2  11   5       14.38       13.11      1.49 o 
   3  11   5       37.91       35.99      2.13 o 
   4  11   5       54.43       56.14      2.90 o 
   5  11   5       33.37       28.76      1.97 o 
   6  11   5       54.25       51.60      3.11 o 
  -4  12   5        0.62        0.87      1.15 o 
  -3  12   5       39.71       42.71      2.33 o 
  -2  12   5       12.19       10.77      1.50 o 
  -1  12   5       15.40       16.03      1.65 o 
   0  12   5       67.03       71.16      3.35 o 
   1  12   5        7.68        8.76      1.61 o 
   2  12   5       56.48       54.42      3.79 o 
 -17   0   6      467.71      461.90     17.85 o 
 -16   0   6       59.13       63.90      3.39 o 
 -15   0   6      580.66      594.37     11.08 o 
 -14   0   6       98.19      101.32      3.14 o 
 -13   0   6       94.57       97.91      2.62 o 
 -12   0   6      117.81      117.29      2.78 o 
 -11   0   6       51.92       45.15      1.89 o 
 -10   0   6       73.10       74.61      3.14 o 
  -9   0   6      638.78      497.01      6.71 o 
  -8   0   6        1.25       -0.06      0.42 o 
  -7   0   6      110.77       90.33      1.68 o 
  -6   0   6      435.83      413.04      4.72 o 
  -5   0   6      300.14      369.90      4.47 o 
  -4   0   6      765.04      844.09      9.95 o 
  -3   0   6     2144.64     2271.00     24.30 o 
  -2   0   6    11404.89    11413.07    237.21 o 
  -1   0   6      807.06      910.36     10.61 o 
   0   0   6       25.12       38.44      0.71 o 
   1   0   6      352.56      404.80      3.88 o 
   2   0   6     1206.42     1222.16     11.01 o 
   3   0   6      613.18      711.65      7.28 o 
   4   0   6      646.10      704.12      7.85 o 
   5   0   6       35.85       44.63      1.18 o 
   6   0   6      171.64      170.04      2.61 o 
   7   0   6       54.06       52.92      1.42 o 
   8   0   6      389.39      379.73      6.13 o 
   9   0   6       87.56       81.01      5.13 o 
  10   0   6      252.09      259.93      5.59 o 
  11   0   6       25.36       26.14      1.89 o 
  12   0   6        4.38        4.00      1.14 o 
  13   0   6        0.01       -0.72      1.37 o 
  14   0   6       37.88       34.91      3.39 o 
 -17   1   6       87.88       86.77      4.12 o 
 -16   1   6       89.69      102.13      3.14 o 
 -15   1   6       11.95       13.70      1.34 o 
 -14   1   6      102.02      103.68      2.54 o 
 -13   1   6       22.80       24.42      1.09 o 
 -12   1   6       73.93       67.54      1.48 o 
 -11   1   6      205.76      167.34      2.31 o 
 -10   1   6       95.00       89.35      1.63 o 
  -9   1   6       65.54       69.83      1.27 o 
  -8   1   6       84.99       55.06      1.03 o 
  -7   1   6      305.78      283.19      2.44 o 
  -6   1   6        0.08        2.81      0.28 o 
  -5   1   6      121.43      104.10      1.52 o 
  -4   1   6      284.83      276.65      2.34 o 
  -3   1   6      729.68      705.21      6.22 o 
  -2   1   6        9.18        6.05      1.44 o 
  -1   1   6        6.11        2.02      0.23 o 
   0   1   6      173.81      191.81      1.64 o 
   1   1   6      209.93      200.53      1.76 o 
   2   1   6     3215.56     3525.11     23.14 o 
   3   1   6      868.45      934.85      6.37 o 
   4   1   6      303.81      324.40      2.63 o 
   5   1   6       40.43       43.66      0.78 o 
   6   1   6        1.90        2.23      0.31 o 
   7   1   6      986.61      968.02      7.49 o 
   8   1   6       28.24       28.29      0.96 o 
   9   1   6       87.21       85.17      1.68 o 
  10   1   6       86.45       80.40      1.95 o 
  11   1   6       20.05       22.46      1.26 o 
  12   1   6      106.70      106.60      2.84 o 
  13   1   6       26.47       26.11      1.67 o 
  14   1   6       17.98       14.60      2.13 o 
 -17   2   6      163.11      175.46      5.63 o 
 -16   2   6        9.12       10.91      1.44 o 
 -15   2   6      312.29      311.87      5.56 o 
 -14   2   6        0.72        1.76      0.83 o 
 -13   2   6       72.61       73.88      2.13 o 
 -12   2   6       80.06       77.66      1.72 o 
 -11   2   6        1.10        1.01      0.42 o 
 -10   2   6      207.52      216.25      2.59 o 
  -9   2   6      120.02       80.35      1.29 o 
  -8   2   6      134.97      159.53      1.82 o 
  -7   2   6      500.30      470.69      3.75 o 
  -6   2   6      110.36      106.32      1.43 o 
  -5   2   6      434.90      396.54      3.23 o 
  -4   2   6     1543.15     1681.61     11.84 o 
  -3   2   6      379.84      404.56      2.93 o 
  -2   2   6     3182.41     3438.67     26.68 o 
  -1   2   6      209.66      241.77      2.10 o 
   0   2   6      407.81      441.10      3.38 o 
   1   2   6        4.61        1.57      0.18 o 
   2   2   6      489.34      506.94      3.56 o 
   3   2   6       81.77       95.77      1.06 o 
   4   2   6      165.82      186.65      1.69 o 
   5   2   6       54.38       46.07      0.90 o 
   6   2   6        8.04       10.45      0.55 o 
   7   2   6       13.00       11.93      0.57 o 
   8   2   6        0.23        0.86      0.39 o 
   9   2   6      121.69      115.31      1.97 o 
  10   2   6       12.75       11.60      1.16 o 
  11   2   6       15.34       14.16      1.31 o 
  12   2   6        5.49        6.53      1.12 o 
  13   2   6        0.07        0.65      0.91 o 
  14   2   6       35.41       41.66      2.77 o 
 -17   3   6        0.37        0.20      1.04 o 
 -16   3   6       20.57       21.74      2.02 o 
 -15   3   6        0.01       -1.02      1.02 o 
 -14   3   6       17.63       20.88      1.45 o 
 -13   3   6        0.06       -0.21      0.74 o 
 -12   3   6       39.98       37.44      1.31 o 
 -11   3   6       20.84       15.68      0.80 o 
 -10   3   6      154.74      152.48      2.11 o 
  -9   3   6      267.23      267.33      2.88 o 
  -8   3   6      134.34      109.41      1.52 o 
  -7   3   6       33.39       43.32      0.86 o 
  -6   3   6      265.87      299.19      2.63 o 
  -5   3   6      322.51      356.86      2.88 o 
  -4   3   6     1550.08     1647.43     11.28 o 
  -3   3   6       44.91       60.98      0.71 o 
  -2   3   6      300.27      344.87      2.51 o 
  -1   3   6      232.49      227.35      1.78 o 
   0   3   6      128.67      143.36      1.27 o 
   1   3   6      706.16      786.09      5.32 o 
   2   3   6      323.33      379.46      2.86 o 
   3   3   6        3.52        8.18      0.39 o 
   4   3   6       42.72       47.53      0.86 o 
   5   3   6       64.87       66.17      1.24 o 
   6   3   6        1.53        3.47      0.47 o 
   7   3   6      159.42      150.25      2.53 o 
   8   3   6       15.90       16.01      0.95 o 
   9   3   6       53.86       53.03      1.49 o 
  10   3   6        6.41        6.54      1.05 o 
  11   3   6       98.02       97.52      5.70 o 
  12   3   6       10.19        9.00      1.42 o 
  13   3   6        3.70        3.76      1.25 o 
  14   3   6       86.11       62.87     21.51 o 
 -16   4   6       27.31       25.53      2.15 o 
 -15   4   6        3.29        4.10      1.25 o 
 -14   4   6        3.23        1.63      1.16 o 
 -13   4   6       12.08       12.88      1.03 o 
 -12   4   6       19.30       19.68      1.08 o 
 -11   4   6      525.82      525.06      5.84 o 
 -10   4   6      100.64      106.04      1.99 o 
  -9   4   6      204.32      216.11      2.79 o 
  -8   4   6       13.45        7.89      0.57 o 
  -7   4   6      351.17      351.72      3.48 o 
  -6   4   6       19.05       16.97      0.71 o 
  -5   4   6      172.14      186.45      2.33 o 
  -4   4   6      624.97      667.88      4.70 o 
  -3   4   6      434.81      473.47      3.56 o 
  -2   4   6      854.41      974.33      6.45 o 
  -1   4   6      714.40      751.60      5.69 o 
   0   4   6       44.29       51.31      0.79 o 
   1   4   6      486.45      546.91      3.81 o 
   2   4   6      414.59      428.21      3.22 o 
   3   4   6      262.76      203.53      2.19 o 
   4   4   6       54.34       50.72      0.94 o 
   5   4   6      167.77      154.44      1.91 o 
   6   4   6        3.18        3.56      0.50 o 
   7   4   6        3.60        3.29      0.55 o 
   8   4   6        5.46        5.93      0.73 o 
   9   4   6       78.86       78.90      2.13 o 
  10   4   6        0.00        1.33      0.90 o 
  11   4   6       50.69       48.25      2.48 o 
  12   4   6        8.26        6.71      1.35 o 
  13   4   6       30.96       29.84      3.63 o 
  14   4   6        8.57        7.88      2.97 o 
 -16   5   6       18.29       14.67      1.89 o 
 -15   5   6       47.58       42.97      2.69 o 
 -14   5   6      123.86      124.46      3.47 o 
 -13   5   6       84.37       85.75      1.98 o 
 -12   5   6       29.21       27.91      1.27 o 
 -11   5   6       80.40       72.50      1.95 o 
 -10   5   6        0.24        0.53      0.48 o 
  -9   5   6      252.95      250.19      3.00 o 
  -8   5   6      143.30      139.07      1.91 o 
  -7   5   6       13.85       10.35      0.58 o 
  -6   5   6       22.24       27.87      0.80 o 
  -5   5   6        1.25        0.47      0.29 o 
  -4   5   6     1638.96     1720.90     12.63 o 
  -3   5   6       29.12       25.24      0.79 o 
  -2   5   6        0.92        1.66      0.30 o 
  -1   5   6       12.20       10.66      0.49 o 
   0   5   6       16.18       23.81      0.66 o 
   1   5   6        0.24       -0.10      0.24 o 
   2   5   6       72.69       83.42      1.19 o 
   3   5   6      534.08      556.27      5.08 o 
   4   5   6       16.44       22.46      0.86 o 
   5   5   6       11.78       10.57      0.71 o 
   6   5   6      240.26      221.88      3.00 o 
   7   5   6        0.83        0.98      0.51 o 
   8   5   6        2.35        2.24      0.69 o 
   9   5   6       22.66       26.93      1.85 o 
  10   5   6       26.46       28.05      1.80 o 
  11   5   6        3.05        5.04      1.13 o 
  12   5   6       68.44       65.44      4.14 o 
  13   5   6       58.46       66.64      2.86 o 
 -15   6   6       53.75       52.37      3.38 o 
 -14   6   6       37.67       30.77      2.12 o 
 -13   6   6        0.14       -0.57      0.62 o 
 -12   6   6      120.64      125.42      2.43 o 
 -11   6   6       68.42       66.77      1.63 o 
 -10   6   6        5.94        6.75      0.71 o 
  -9   6   6        4.36        4.31      0.60 o 
  -8   6   6       33.55       30.47      1.57 o 
  -7   6   6       11.87       13.75      0.71 o 
  -6   6   6        8.39        7.96      0.56 o 
  -5   6   6        1.74        2.40      0.41 o 
  -4   6   6       51.78       53.77      1.10 o 
  -3   6   6      393.68      410.05      3.89 o 
  -2   6   6       41.54       50.42      1.18 o 
  -1   6   6       77.53       79.17      1.75 o 
   0   6   6       74.77       74.81      1.32 o 
   1   6   6      229.02      259.50      3.25 o 
   2   6   6        2.94        1.54      0.41 o 
   3   6   6       23.44       12.13      0.99 o 
   4   6   6       34.28       28.99      1.24 o 
   5   6   6       48.63       37.47      1.77 o 
   6   6   6       34.82       33.80      1.26 o 
   7   6   6       52.94       56.18      1.63 o 
   8   6   6        1.27        2.04      0.65 o 
   9   6   6        5.22        4.17      1.12 o 
  10   6   6        6.30        8.83      1.29 o 
  11   6   6       92.57       85.42      3.00 o 
  12   6   6       55.31       65.48      2.65 o 
 -14   7   6       42.53       44.61      2.52 o 
 -13   7   6       29.38       31.60      2.28 o 
 -12   7   6      113.70      113.74      2.75 o 
 -11   7   6        6.19        4.96      0.82 o 
 -10   7   6       50.09       53.81      1.67 o 
  -9   7   6       42.21       41.96      1.50 o 
  -8   7   6       19.21       17.35      0.99 o 
  -7   7   6       55.26       52.93      1.33 o 
  -6   7   6       54.46       53.23      1.36 o 
  -5   7   6       88.56       83.03      1.57 o 
  -4   7   6       14.10       13.17      0.78 o 
  -3   7   6      293.71      285.98      4.76 o 
  -2   7   6      359.53      364.12      4.68 o 
  -1   7   6      156.36      154.34      2.56 o 
   0   7   6       55.21       50.35      2.23 o 
   1   7   6        4.71        4.20      0.55 o 
   2   7   6       68.80       68.98      1.58 o 
   3   7   6      124.92      114.20      3.04 o 
   4   7   6      195.56      203.29      3.45 o 
   5   7   6       44.69       43.54      1.68 o 
   6   7   6       12.71       12.66      0.93 o 
   7   7   6        5.91        4.82      0.79 o 
   8   7   6       57.18       54.20      2.19 o 
   9   7   6        0.07        0.21      1.20 o 
  10   7   6       44.38       43.21      2.26 o 
  11   7   6        6.82        6.72      1.28 o 
 -13   8   6       10.71       12.71      1.53 o 
 -12   8   6      105.05      116.10      3.15 o 
 -11   8   6        0.06        0.16      0.71 o 
 -10   8   6        3.58        4.84      0.83 o 
  -9   8   6       29.75       28.34      1.38 o 
  -8   8   6       57.66       58.95      2.12 o 
  -7   8   6        0.84        0.66      0.54 o 
  -6   8   6      103.45       98.73      1.97 o 
  -5   8   6        0.01       -0.50      0.50 o 
  -4   8   6      290.45      286.08      3.60 o 
  -3   8   6       54.38       52.92      1.61 o 
  -2   8   6       36.04       34.98      1.50 o 
  -1   8   6       50.46       51.36      2.17 o 
   0   8   6       58.32       56.32      1.42 o 
   1   8   6      149.36      150.85      3.35 o 
   2   8   6       30.20       26.87      1.40 o 
   3   8   6      111.28      108.53      6.30 o 
   4   8   6        0.47        0.68      0.59 o 
   5   8   6        2.80        2.99      0.72 o 
   6   8   6        7.64        6.82      0.94 o 
   7   8   6        7.80        5.38      1.67 o 
   8   8   6       19.13       20.52      1.85 o 
   9   8   6        0.01        0.16      1.34 o 
  10   8   6       17.98       18.56      1.88 o 
 -12   9   6       14.69       14.55      1.59 o 
 -11   9   6       21.09       21.79      1.73 o 
 -10   9   6       13.67       12.25      1.19 o 
  -9   9   6       93.45       91.38      2.47 o 
  -8   9   6       31.84       32.26      1.63 o 
  -7   9   6        1.76        2.37      0.74 o 
  -6   9   6        0.34       -0.48      0.64 o 
  -5   9   6        0.69        0.60      0.67 o 
  -4   9   6        2.15        2.65      0.82 o 
  -3   9   6      475.24      465.91      5.89 o 
  -2   9   6       96.64       96.39      2.23 o 
  -1   9   6       24.45       23.08      1.28 o 
   0   9   6       89.39       85.78      2.87 o 
   1   9   6       18.66       15.01      1.58 o 
   2   9   6       54.05       47.33      1.94 o 
   3   9   6        1.03        1.25      0.70 o 
   4   9   6       12.53       11.95      1.20 o 
   5   9   6      173.99      163.32      3.38 o 
   6   9   6       31.02       33.05      2.06 o 
   7   9   6       14.20       14.32      1.53 o 
   8   9   6       13.22       10.68      1.62 o 
   9   9   6       27.14       27.59      2.18 o 
 -10  10   6       15.33       16.34      1.82 o 
  -9  10   6        1.74        2.02      1.14 o 
  -8  10   6       51.90       51.53      2.14 o 
  -7  10   6        6.09        7.03      1.01 o 
  -6  10   6       73.62       72.46      2.17 o 
  -5  10   6        0.06       -0.72      0.77 o 
  -4  10   6      288.68      279.85      4.34 o 
  -3  10   6        2.43        3.48      0.79 o 
  -2  10   6        0.65        0.53      0.64 o 
  -1  10   6       40.68       40.52      1.72 o 
   0  10   6       33.09       28.66      2.04 o 
   1  10   6       24.30       22.66      1.36 o 
   2  10   6        4.23        5.67      0.98 o 
   3  10   6      114.71      112.06      4.19 o 
   4  10   6       15.08       13.73      1.54 o 
   5  10   6       16.35       17.14      1.62 o 
   6  10   6       19.63       17.54      1.66 o 
   7  10   6        2.94        1.24      1.22 o 
  -8  11   6        2.79        3.59      1.09 o 
  -7  11   6        0.04        1.17      0.98 o 
  -6  11   6       22.15       23.95      1.65 o 
  -5  11   6        0.76        1.66      0.91 o 
  -4  11   6       17.10       17.08      1.44 o 
  -3  11   6      214.57      213.03      6.78 o 
  -2  11   6       50.49       47.71      1.98 o 
  -1  11   6        1.08        0.62      0.87 o 
   0  11   6       36.58       32.60      1.81 o 
   1  11   6        0.02       -0.88      0.88 o 
   2  11   6       21.27       17.70      1.63 o 
   3  11   6        1.97        2.43      1.16 o 
   4  11   6       27.01       28.51      2.00 o 
   5  11   6       24.14       22.21      1.86 o 
  -4  12   6        8.27        6.73      1.39 o 
  -3  12   6        1.64        0.59      1.14 o 
  -2  12   6        0.47        1.36      1.15 o 
  -1  12   6        1.45       -1.11      1.11 o 
   0  12   6        3.59        3.03      1.34 o 
   1  12   6        1.73        1.00      1.13 o 
 -17   1   7        0.92        0.87      1.18 o 
 -16   1   7        6.69        7.56      1.31 o 
 -15   1   7       52.12       54.52      2.29 o 
 -14   1   7        1.65        1.38      0.71 o 
 -13   1   7        5.24        5.48      0.70 o 
 -12   1   7       19.49       21.16      1.28 o 
 -11   1   7      274.38      262.42      3.27 o 
 -10   1   7      169.64      150.93      2.22 o 
  -9   1   7      167.54      163.48      2.17 o 
  -8   1   7      842.44      810.38      6.70 o 
  -7   1   7       15.75       11.91      0.50 o 
  -6   1   7      626.54      599.53      4.50 o 
  -5   1   7       22.49       28.20      0.55 o 
  -4   1   7      722.22      776.79      5.03 o 
  -3   1   7        2.86        5.93      0.26 o 
  -2   1   7      325.43      332.86      3.56 o 
  -1   1   7      392.26      427.61      3.65 o 
   0   1   7       95.84      108.20      0.95 o 
   1   1   7       68.17       85.11      0.86 o 
   2   1   7      544.60      569.55      4.09 o 
   3   1   7      398.17      410.33      3.33 o 
   4   1   7      123.03      121.08      1.54 o 
   5   1   7      295.07      299.29      3.15 o 
   6   1   7       16.72       15.57      0.66 o 
   7   1   7       89.29       93.54      1.63 o 
   8   1   7       35.98       38.25      1.10 o 
   9   1   7      148.93      146.98      2.55 o 
  10   1   7        0.66        1.25      0.73 o 
  11   1   7        9.83        7.58      1.34 o 
  12   1   7        0.00       -0.93      0.93 o 
  13   1   7       42.54       48.32      2.72 o 
  14   1   7       13.90       13.17      1.76 o 
 -17   2   7       21.53       24.91      2.76 o 
 -16   2   7      102.39      108.79      3.17 o 
 -15   2   7       13.71       13.94      1.45 o 
 -14   2   7       75.73       79.90      2.79 o 
 -13   2   7       47.07       48.15      1.47 o 
 -12   2   7       68.97       62.98      1.65 o 
 -11   2   7        4.52        4.28      0.63 o 
 -10   2   7     1032.46      928.41      9.04 o 
  -9   2   7       71.76       67.27      1.33 o 
  -8   2   7     1458.34     1263.36      9.95 o 
  -7   2   7       18.45        9.59      0.53 o 
  -6   2   7      128.91      132.22      1.52 o 
  -5   2   7       81.40       71.48      0.79 o 
  -4   2   7      449.76      507.71      3.67 o 
  -3   2   7        4.24        4.48      0.36 o 
  -2   2   7      839.12      940.91      7.93 o 
  -1   2   7      143.46      108.45      1.16 o 
   0   2   7      311.86      312.60      2.43 o 
   1   2   7      282.53      323.15      2.56 o 
   2   2   7      206.82      244.72      2.11 o 
   3   2   7      311.33      319.95      2.53 o 
   4   2   7       38.47       20.22      0.64 o 
   5   2   7      113.99      122.55      1.58 o 
   6   2   7        4.60        3.21      0.41 o 
   7   2   7       37.68       34.49      0.98 o 
   8   2   7      209.91      201.67      2.97 o 
   9   2   7       29.59       30.57      1.33 o 
  10   2   7       80.79       80.05      3.27 o 
  11   2   7       25.83       26.26      1.59 o 
  12   2   7        5.93        8.38      2.48 o 
  13   2   7        0.02       -0.28      1.03 o 
  14   2   7       16.55       20.56      3.11 o 
 -17   3   7       87.02       82.21      4.51 o 
 -16   3   7       54.22       60.36      3.05 o 
 -15   3   7       30.93       33.43      2.02 o 
 -14   3   7       55.52       59.16      2.11 o 
 -13   3   7       54.79       51.16      1.78 o 
 -12   3   7        7.89        5.48      0.70 o 
 -11   3   7      112.78      111.80      2.02 o 
 -10   3   7      380.26      338.79      4.13 o 
  -9   3   7       25.26       20.25      0.81 o 
  -8   3   7      404.00      398.85      3.95 o 
  -7   3   7      320.58      280.80      2.84 o 
  -6   3   7        1.20        1.10      0.22 o 
  -5   3   7      179.91      187.25      1.90 o 
  -4   3   7        2.06        2.16      0.28 o 
  -3   3   7      908.89     1002.51      6.38 o 
  -2   3   7      164.02      168.29      1.36 o 
  -1   3   7       51.07       48.02      0.58 o 
   0   3   7      479.52      504.95      3.44 o 
   1   3   7       53.39       61.61      0.75 o 
   2   3   7       77.00       72.98      0.93 o 
   3   3   7       67.89       82.15      1.22 o 
   4   3   7       20.49       20.34      0.71 o 
   5   3   7        0.97        0.97      0.34 o 
   6   3   7       18.33       18.04      0.80 o 
   7   3   7       12.08       11.97      0.76 o 
   8   3   7      372.90      381.84      4.75 o 
   9   3   7      256.98      257.52      4.35 o 
  10   3   7      205.07      214.19      4.11 o 
  11   3   7      122.15      112.02      2.93 o 
  12   3   7       70.94       74.33      3.40 o 
  13   3   7        4.69        5.10      1.66 o 
 -17   4   7        0.04        1.31      1.29 o 
 -16   4   7      154.92      164.93      6.26 o 
 -15   4   7       16.15       14.45      1.38 o 
 -14   4   7      152.20      155.45      3.41 o 
 -13   4   7       34.60       34.85      1.89 o 
 -12   4   7       34.70       33.26      1.55 o 
 -11   4   7        2.78        4.01      0.74 o 
 -10   4   7      626.13      570.15      5.76 o 
  -9   4   7       78.79       69.15      1.44 o 
  -8   4   7      709.95      629.30      5.59 o 
  -7   4   7        8.64        4.12      0.45 o 
  -6   4   7       99.12       92.74      1.32 o 
  -5   4   7       26.63       33.46      0.84 o 
  -4   4   7       62.64       63.61      0.93 o 
  -3   4   7      300.73      327.16      2.61 o 
  -2   4   7       21.82       24.30      0.71 o 
  -1   4   7       48.07       38.65      0.65 o 
   0   4   7      141.32      146.13      1.46 o 
   1   4   7       56.37       60.77      0.91 o 
   2   4   7       20.04       36.31      1.01 o 
   3   4   7       37.33       31.12      0.78 o 
   4   4   7      121.33       82.21      1.28 o 
   5   4   7       43.31       31.94      0.93 o 
   6   4   7       44.67       36.29      1.10 o 
   7   4   7       14.77       14.71      0.92 o 
   8   4   7      194.90      189.07      3.01 o 
   9   4   7       18.34       21.09      1.30 o 
  10   4   7      172.12      179.52      4.79 o 
  11   4   7        2.79        3.06      1.14 o 
  12   4   7        5.70        4.54      1.25 o 
  13   4   7        4.63        4.95      1.69 o 
 -16   5   7        7.40        6.50      1.52 o 
 -15   5   7        3.51        4.66      1.22 o 
 -14   5   7        0.21        0.23      0.72 o 
 -13   5   7        4.13        4.06      0.85 o 
 -12   5   7        5.25        5.17      0.77 o 
 -11   5   7       53.73       54.13      1.37 o 
 -10   5   7       97.25       84.65      1.62 o 
  -9   5   7       49.08       50.74      1.18 o 
  -8   5   7        4.47        3.88      0.49 o 
  -7   5   7       80.81       76.85      1.34 o 
  -6   5   7        0.79        1.67      0.34 o 
  -5   5   7       26.11       27.71      0.78 o 
  -4   5   7       99.19      107.75      1.49 o 
  -3   5   7      130.22      120.81      1.59 o 
  -2   5   7      343.48      355.13      3.21 o 
  -1   5   7       79.47       81.11      1.17 o 
   0   5   7        5.31        7.41      0.44 o 
   1   5   7      260.78      256.37      2.61 o 
   2   5   7       66.19       62.79      1.12 o 
   3   5   7      156.41      135.11      1.84 o 
   4   5   7        8.14        6.66      0.56 o 
   5   5   7       67.67       61.61      1.32 o 
   6   5   7        8.59        9.66      0.78 o 
   7   5   7       11.93       10.65      0.91 o 
   8   5   7       26.13       26.57      1.41 o 
   9   5   7       67.82       76.47      2.39 o 
  10   5   7       51.21       51.32      2.71 o 
  11   5   7       21.90       21.97      1.70 o 
  12   5   7       40.64       47.81      3.31 o 
  13   5   7        3.28        5.41      1.76 o 
 -15   6   7       23.99       23.31      2.09 o 
 -14   6   7       12.46       11.47      1.15 o 
 -13   6   7       17.51       19.81      1.37 o 
 -12   6   7       35.95       35.20      1.36 o 
 -11   6   7       43.50       45.51      1.43 o 
 -10   6   7        1.35        0.53      0.53 o 
  -9   6   7       45.88       44.33      1.31 o 
  -8   6   7       26.70       26.05      0.97 o 
  -7   6   7      112.55      109.46      1.97 o 
  -6   6   7      101.97      102.66      1.60 o 
  -5   6   7       48.50       46.95      1.06 o 
  -4   6   7       25.00       26.83      0.88 o 
  -3   6   7     1026.63     1060.57      8.54 o 
  -2   6   7        5.88        6.16      0.51 o 
  -1   6   7      452.28      444.09      4.12 o 
   0   6   7        0.35        0.64      0.47 o 
   1   6   7      215.58      217.48      2.48 o 
   2   6   7        3.68        5.98      0.63 o 
   3   6   7      879.15      844.75      8.74 o 
   4   6   7       15.19       18.85      1.00 o 
   5   6   7      113.16       98.13      1.92 o 
   6   6   7        0.08        0.40      0.60 o 
   7   6   7       26.38       25.13      1.28 o 
   8   6   7       12.07       12.52      1.11 o 
   9   6   7        5.72        7.18      1.29 o 
  10   6   7       43.42       39.36      2.30 o 
  11   6   7        2.87        2.52      1.09 o 
  12   6   7       11.09       12.40      1.50 o 
 -14   7   7       13.60       13.81      1.61 o 
 -13   7   7        8.88       10.34      1.25 o 
 -12   7   7        0.30        0.23      0.72 o 
 -11   7   7        3.86        3.83      0.75 o 
 -10   7   7        0.22        0.34      0.61 o 
  -9   7   7        4.92        4.07      0.71 o 
  -8   7   7       49.75       47.22      1.42 o 
  -7   7   7      127.22      122.22      2.35 o 
  -6   7   7        8.09        9.22      0.69 o 
  -5   7   7        7.69        9.18      0.76 o 
  -4   7   7        6.18        6.44      0.62 o 
  -3   7   7      438.22      443.88      5.29 o 
  -2   7   7      394.50      400.40      4.61 o 
  -1   7   7       64.02       67.05      1.51 o 
   0   7   7       30.97       30.86      1.07 o 
   1   7   7      298.72      296.27      3.76 o 
   2   7   7        3.37        3.90      0.64 o 
   3   7   7      487.37      452.84      7.12 o 
   4   7   7       76.47       76.14      1.86 o 
   5   7   7       21.05       20.58      1.18 o 
   6   7   7        1.48        1.17      0.66 o 
   7   7   7        5.53        4.38      0.79 o 
   8   7   7        0.11        0.47      0.92 o 
   9   7   7        1.75        2.52      1.13 o 
  10   7   7        7.17        5.47      1.54 o 
  11   7   7        4.64        3.71      1.20 o 
 -13   8   7       15.16       14.79      1.66 o 
 -12   8   7        0.17        1.29      0.89 o 
 -11   8   7       18.75       17.11      1.18 o 
 -10   8   7       40.91       43.78      1.67 o 
  -9   8   7       23.05       22.95      1.26 o 
  -8   8   7       69.78       69.74      1.70 o 
  -7   8   7        0.98        0.08      0.57 o 
  -6   8   7       23.81       24.67      1.13 o 
  -5   8   7       64.66       62.73      1.67 o 
  -4   8   7       77.59       75.02      1.66 o 
  -3   8   7      538.09      526.78      8.48 o 
  -2   8   7       66.03       66.36      2.17 o 
  -1   8   7       48.91       44.27      1.34 o 
   0   8   7        5.88        4.92      0.69 o 
   1   8   7       45.13       44.13      1.46 o 
   2   8   7       24.89       25.71      1.37 o 
   3   8   7       56.98       59.05      1.86 o 
   4   8   7        0.15       -0.07      0.65 o 
   5   8   7        3.59        2.38      0.74 o 
   6   8   7       50.32       55.16      1.89 o 
   7   8   7       36.86       35.61      1.96 o 
   8   8   7       41.76       33.21      4.99 o 
   9   8   7       14.41       17.96      2.11 o 
  10   8   7       28.27       32.99      2.31 o 
 -12   9   7        4.06        6.09      1.52 o 
 -11   9   7       40.47       42.99      1.97 o 
 -10   9   7        9.08       11.01      1.14 o 
  -9   9   7        2.61        3.31      0.86 o 
  -8   9   7       31.30       33.15      1.69 o 
  -7   9   7       62.03       58.83      1.91 o 
  -6   9   7        7.93        7.75      0.93 o 
  -5   9   7        3.09        3.45      0.96 o 
  -4   9   7        0.06       -0.66      0.66 o 
  -3   9   7       87.88       89.40      2.15 o 
  -2   9   7       10.58       10.06      1.18 o 
  -1   9   7       16.89       18.55      1.09 o 
   0   9   7        3.53        2.25      0.71 o 
   1   9   7       17.19       17.74      1.87 o 
   2   9   7        0.36        2.23      0.92 o 
   3   9   7      109.47      103.07      2.58 o 
   4   9   7        0.16        0.32      0.71 o 
   5   9   7        2.43        4.12      0.91 o 
   6   9   7       30.91       29.43      2.35 o 
   7   9   7       12.40       13.70      1.65 o 
   8   9   7        2.68        3.68      1.30 o 
   9   9   7        3.02        2.62      1.55 o 
 -10  10   7        0.94       -0.02      0.87 o 
  -9  10   7        1.56        2.45      0.94 o 
  -8  10   7        0.36        0.56      0.83 o 
  -7  10   7       92.87       95.71      2.46 o 
  -6  10   7       19.52       20.91      1.50 o 
  -5  10   7      271.58      271.26      4.64 o 
  -4  10   7        2.37        2.95      0.77 o 
  -3  10   7        5.85        7.45      0.99 o 
  -2  10   7       11.91       10.60      1.04 o 
  -1  10   7        1.16        1.05      0.79 o 
   0  10   7       18.47       19.38      1.31 o 
   1  10   7       10.79       10.86      1.14 o 
   2  10   7        0.27       -0.67      0.67 o 
   3  10   7       26.41       27.38      1.54 o 
   4  10   7       68.97       73.87      3.07 o 
   5  10   7       32.26       36.24      2.20 o 
   6  10   7        6.74        6.11      1.32 o 
   7  10   7       10.28        6.41      1.51 o 
  -8  11   7        0.01        0.22      1.05 o 
  -7  11   7        0.04       -0.63      0.86 o 
  -6  11   7       12.58       13.92      1.37 o 
  -5  11   7       36.98       38.51      1.96 o 
  -4  11   7       13.27       12.85      1.32 o 
  -3  11   7       50.42       51.95      2.17 o 
  -2  11   7       66.64       71.51      2.33 o 
  -1  11   7        8.79        9.20      1.24 o 
   0  11   7        3.61        2.28      1.08 o 
   1  11   7        8.01        6.82      1.22 o 
   2  11   7        0.46        1.46      0.96 o 
   3  11   7        8.33       10.10      1.44 o 
   4  11   7       53.37       60.78      2.67 o 
   5  11   7       64.07       62.15      4.82 o 
  -3  12   7       54.38       53.60      2.74 o 
  -2  12   7        0.50        1.50      1.32 o 
  -1  12   7        2.95        3.85      1.36 o 
   0  12   7        0.18       -0.94      1.63 o 
 -17   0   8       74.04       83.10      6.14 o 
 -16   0   8      123.09      125.85      4.37 o 
 -15   0   8       43.00       46.10      2.94 o 
 -14   0   8       88.08       86.13      2.63 o 
 -13   0   8       56.32       59.02      4.21 o 
 -12   0   8       76.45       62.31      2.06 o 
 -11   0   8        0.04        0.69      0.61 o 
 -10   0   8      174.20      141.29      3.22 o 
  -9   0   8     3141.08     2840.03     34.42 o 
  -8   0   8      390.12      315.91      4.67 o 
  -7   0   8     1739.51     1638.63     17.36 o 
  -6   0   8      147.57      134.65      2.28 o 
  -5   0   8      506.18      460.62      4.08 o 
  -4   0   8      269.73      276.15      2.64 o 
  -3   0   8     2957.08     3272.66     40.83 o 
  -2   0   8      601.93      676.96      7.97 o 
  -1   0   8     4214.93     4664.43     41.53 o 
   0   0   8     1070.71     1316.93     11.64 o 
   1   0   8     1120.95     1146.08     11.85 o 
   2   0   8        0.02       -0.04      0.24 o 
   3   0   8        6.91        7.40      0.59 o 
   4   0   8       60.56       52.63      1.54 o 
   5   0   8       16.98        8.97      1.09 o 
   6   0   8       11.00        9.30      1.00 o 
   7   0   8        7.93        6.26      0.97 o 
   8   0   8      176.15      165.93      4.11 o 
   9   0   8      296.01      300.52      5.77 o 
  10   0   8        0.27       -1.05      1.07 o 
  11   0   8       18.17       13.94      2.31 o 
  12   0   8       28.07       28.78      3.10 o 
  13   0   8        6.11        6.78      2.03 o 
  14   0   8        1.21        1.58      1.86 o 
 -17   1   8        6.30        5.97      2.10 o 
 -16   1   8      181.10      183.52      4.61 o 
 -15   1   8       12.03       13.05      1.16 o 
 -14   1   8        2.75        2.81      0.74 o 
 -13   1   8       33.09       32.22      1.45 o 
 -12   1   8        4.84        4.03      0.59 o 
 -11   1   8        0.13       -0.14      0.47 o 
 -10   1   8      474.14      434.77      4.61 o 
  -9   1   8      743.75      712.97      6.37 o 
  -8   1   8       38.73       41.29      1.00 o 
  -7   1   8      727.31      668.91      5.31 o 
  -6   1   8       16.74       13.99      0.59 o 
  -5   1   8      146.18      185.62      1.51 o 
  -4   1   8      791.90      856.73      6.50 o 
  -3   1   8     1633.49     1900.10     16.10 o 
  -2   1   8     1072.95     1150.24      9.36 o 
  -1   1   8      167.01      167.46      1.54 o 
   0   1   8       27.29       36.35      0.43 o 
   1   1   8       31.96       36.78      0.53 o 
   2   1   8      519.84      544.55      4.39 o 
   3   1   8      407.69      457.77      3.85 o 
   4   1   8      100.58      107.27      1.65 o 
   5   1   8       14.66       12.46      0.73 o 
   6   1   8       99.32       91.69      1.84 o 
   7   1   8       23.52       25.11      1.16 o 
   8   1   8        6.22        4.62      0.65 o 
   9   1   8        0.77        1.23      0.67 o 
  10   1   8      109.45      121.68      3.52 o 
  11   1   8       23.55       28.45      2.09 o 
  12   1   8       12.89       10.01      1.53 o 
  13   1   8        5.45        8.25      1.55 o 
 -17   2   8       53.56       61.81      3.17 o 
 -16   2   8      150.02      160.13      3.92 o 
 -15   2   8       26.11       30.55      1.95 o 
 -14   2   8      154.32      152.21      3.47 o 
 -13   2   8        6.85        6.40      0.73 o 
 -12   2   8       15.12       13.66      1.02 o 
 -11   2   8        0.00        0.53      0.48 o 
 -10   2   8      174.47      162.34      2.56 o 
  -9   2   8     1732.61     1622.44     14.64 o 
  -8   2   8      189.83      140.08      2.04 o 
  -7   2   8      526.74      528.24      4.71 o 
  -6   2   8      235.27      222.40      2.18 o 
  -5   2   8        0.00        1.06      0.19 o 
  -4   2   8        5.63        4.00      0.20 o 
  -3   2   8       98.82      108.99      1.24 o 
  -2   2   8      141.61      148.84      1.58 o 
  -1   2   8      735.29      853.88      7.29 o 
   0   2   8     1331.82     1477.43      9.37 o 
   1   2   8      837.90      864.93      6.33 o 
   2   2   8        1.77        1.02      0.20 o 
   3   2   8        5.68        2.64      0.33 o 
   4   2   8      263.50      225.43      2.59 o 
   5   2   8       52.65       33.83      0.85 o 
   6   2   8      109.61       97.25      1.59 o 
   7   2   8       12.45       11.26      0.69 o 
   8   2   8        6.81        7.08      0.65 o 
   9   2   8       82.30       82.11      1.98 o 
  10   2   8       84.34       85.95      3.41 o 
  11   2   8        8.01        9.83      1.44 o 
  12   2   8        0.00        1.16      1.03 o 
  13   2   8        3.38        3.38      1.30 o 
 -17   3   8        2.03        0.92      1.20 o 
 -16   3   8      107.21      113.33      3.30 o 
 -15   3   8       12.53       13.57      1.33 o 
 -14   3   8        5.90        7.67      1.09 o 
 -13   3   8       11.40       10.37      1.01 o 
 -12   3   8       24.04       22.06      1.17 o 
 -11   3   8       36.65       36.92      1.36 o 
 -10   3   8       49.08       52.48      1.44 o 
  -9   3   8       13.64       14.45      0.88 o 
  -8   3   8       88.57       88.77      1.75 o 
  -7   3   8      319.80      317.17      3.55 o 
  -6   3   8       45.32       40.55      0.77 o 
  -5   3   8      189.57      182.19      1.76 o 
  -4   3   8      175.41      176.61      1.73 o 
  -3   3   8        4.16        7.83      0.30 o 
  -2   3   8      273.81      292.74      2.30 o 
  -1   3   8      341.84      325.73      2.50 o 
   0   3   8       42.68       39.92      0.62 o 
   1   3   8        0.92        2.20      0.24 o 
   2   3   8      478.02      438.51      4.00 o 
   3   3   8       45.28       38.15      0.90 o 
   4   3   8     1613.47     1554.24     13.08 o 
   5   3   8       77.24       73.96      1.37 o 
   6   3   8      222.45      220.90      2.86 o 
   7   3   8        4.83        5.02      0.62 o 
   8   3   8      223.79      221.71      3.63 o 
   9   3   8        5.34        5.36      0.78 o 
  10   3   8       11.07        8.38      1.13 o 
  11   3   8       11.53        9.49      1.47 o 
  12   3   8        1.06       -0.75      1.35 o 
  13   3   8        2.92        0.44      2.11 o 
 -17   4   8       27.24       29.71      2.37 o 
 -16   4   8       20.12       23.61      2.15 o 
 -15   4   8       28.41       31.42      1.87 o 
 -14   4   8       13.71       12.45      1.31 o 
 -13   4   8       20.49       18.34      1.26 o 
 -12   4   8       10.37        8.91      0.94 o 
 -11   4   8      256.18      241.64      3.74 o 
 -10   4   8      199.02      197.38      3.21 o 
  -9   4   8        0.21        0.60      0.66 o 
  -8   4   8      234.09      212.64      3.03 o 
  -7   4   8       41.09       24.03      0.93 o 
  -6   4   8       55.20       57.09      1.24 o 
  -5   4   8        1.70        0.61      0.30 o 
  -4   4   8        9.23       11.11      0.45 o 
  -3   4   8        0.14        1.57      0.25 o 
  -2   4   8      283.02      276.02      2.39 o 
  -1   4   8      120.99      132.78      1.35 o 
   0   4   8       30.29       35.48      0.67 o 
   1   4   8      182.19      200.96      2.13 o 
   2   4   8      364.69      359.68      3.33 o 
   3   4   8       15.70       17.41      0.69 o 
   4   4   8      887.77      817.93      6.69 o 
   5   4   8      106.10      111.09      1.85 o 
   6   4   8      251.34      233.27      3.07 o 
   7   4   8        7.04        7.96      0.84 o 
   8   4   8       23.33       23.91      1.21 o 
   9   4   8       16.13       16.65      1.10 o 
  10   4   8       58.10       58.82      2.74 o 
  11   4   8       19.84       15.99      4.12 o 
  12   4   8       11.66       10.65      1.99 o 
  13   4   8       26.33       25.79      2.81 o 
 -16   5   8       43.27       41.09      2.72 o 
 -15   5   8      169.32      172.53      3.43 o 
 -14   5   8        8.74        7.55      1.01 o 
 -13   5   8       75.94       74.49      1.97 o 
 -12   5   8        0.01        0.58      0.60 o 
 -11   5   8       33.36       33.60      1.40 o 
 -10   5   8        4.42        5.40      0.74 o 
  -9   5   8       26.28       31.44      0.96 o 
  -8   5   8       43.68       43.04      1.12 o 
  -7   5   8       16.57       15.93      0.68 o 
  -6   5   8      140.66      136.48      1.71 o 
  -5   5   8      112.36      110.03      1.74 o 
  -4   5   8      237.63      245.17      2.56 o 
  -3   5   8       44.03       46.77      0.95 o 
  -2   5   8      412.64      426.74      3.69 o 
  -1   5   8     1279.73     1272.41     10.36 o 
   0   5   8        3.49        3.48      0.40 o 
   1   5   8      561.13      552.78      4.81 o 
   2   5   8       64.52       47.58      1.00 o 
   3   5   8       51.86       45.77      1.05 o 
   4   5   8      496.00      444.40      4.53 o 
   5   5   8        0.43        0.59      0.47 o 
   6   5   8       12.23       14.35      1.01 o 
   7   5   8        8.97        9.34      0.90 o 
   8   5   8        4.08        2.74      0.75 o 
   9   5   8      137.99      134.77      3.87 o 
  10   5   8       56.12       55.88      2.44 o 
  11   5   8       26.39       28.21      6.23 o 
  12   5   8       39.45       41.32      3.92 o 
 -15   6   8       57.52       62.52      2.87 o 
 -14   6   8        0.00        0.71      0.78 o 
 -13   6   8        4.74        3.32      0.86 o 
 -12   6   8        9.35        8.30      0.92 o 
 -11   6   8      131.47      123.18      2.48 o 
 -10   6   8      215.72      215.69      2.96 o 
  -9   6   8       11.81        7.78      0.64 o 
  -8   6   8       40.46       35.88      1.22 o 
  -7   6   8       41.68       36.22      0.98 o 
  -6   6   8       43.87       37.70      1.05 o 
  -5   6   8        2.48        2.52      0.44 o 
  -4   6   8        4.58        3.71      0.41 o 
  -3   6   8      102.91      102.84      1.54 o 
  -2   6   8      391.22      379.27      4.09 o 
  -1   6   8        3.01        2.45      0.42 o 
   0   6   8       41.93       45.61      1.16 o 
   1   6   8       99.19       90.90      1.54 o 
   2   6   8       71.46       70.87      1.51 o 
   3   6   8        1.67        1.62      0.57 o 
   4   6   8        0.15        0.59      0.49 o 
   5   6   8       11.83        9.21      0.76 o 
   6   6   8       44.69       43.34      1.58 o 
   7   6   8      143.69      148.98      3.18 o 
   8   6   8       12.15       10.53      1.05 o 
   9   6   8       85.49       89.00      3.00 o 
  10   6   8       37.38       35.11      2.22 o 
  11   6   8        2.90        1.65      1.32 o 
 -14   7   8       75.69       77.33      2.94 o 
 -13   7   8        0.01        0.50      0.87 o 
 -12   7   8      105.49      108.60      2.44 o 
 -11   7   8       40.67       39.69      1.62 o 
 -10   7   8       47.54       47.94      1.58 o 
  -9   7   8       23.22       26.29      1.23 o 
  -8   7   8       34.62       33.96      1.21 o 
  -7   7   8       12.33       12.27      0.77 o 
  -6   7   8       46.03       45.24      1.18 o 
  -5   7   8        3.14        3.09      0.54 o 
  -4   7   8       19.65       19.49      1.06 o 
  -3   7   8        2.95        4.48      0.59 o 
  -2   7   8       22.79       21.87      1.17 o 
  -1   7   8       84.65       82.78      1.82 o 
   0   7   8      105.13      100.47      2.02 o 
   1   7   8        6.64        7.20      0.74 o 
   2   7   8       16.02       15.76      0.99 o 
   3   7   8       19.05       21.35      1.22 o 
   4   7   8       22.36       18.78      1.10 o 
   5   7   8       77.43       83.09      2.01 o 
   6   7   8       82.17       83.52      2.04 o 
   7   7   8        2.07        1.96      0.76 o 
   8   7   8        9.26        7.51      1.13 o 
   9   7   8        0.26        1.25      1.04 o 
  10   7   8        0.38        1.19      1.08 o 
  11   7   8        3.69        4.51      1.89 o 
 -13   8   8        5.44        6.60      1.18 o 
 -12   8   8        8.06       10.20      1.92 o 
 -11   8   8       94.30       89.32      2.43 o 
 -10   8   8       54.20       56.12      2.34 o 
  -9   8   8       31.29       31.97      1.41 o 
  -8   8   8       28.87       27.96      1.23 o 
  -7   8   8       39.18       36.94      1.37 o 
  -6   8   8        0.22        0.97      0.54 o 
  -5   8   8       11.32       12.66      0.84 o 
  -4   8   8      158.19      156.25      2.73 o 
  -3   8   8       25.67       26.91      1.22 o 
  -2   8   8       10.24       10.58      1.23 o 
  -1   8   8       31.81       33.54      1.35 o 
   0   8   8       70.48       67.03      1.82 o 
   1   8   8        9.02       10.38      0.96 o 
   2   8   8      209.11      200.52      3.49 o 
   3   8   8       62.03       62.80      1.97 o 
   4   8   8      195.31      191.15      3.28 o 
   5   8   8       91.62       93.21      2.26 o 
   6   8   8       11.36       12.99      1.22 o 
   7   8   8        7.84        8.39      1.21 o 
   8   8   8        2.21        0.74      2.36 o 
   9   8   8        0.88        0.10      1.17 o 
 -12   9   8       44.46       48.83      3.82 o 
 -11   9   8        0.02        1.24      0.92 o 
 -10   9   8        0.41        0.87      0.89 o 
  -9   9   8       11.19       11.28      1.07 o 
  -8   9   8       31.84       31.93      1.47 o 
  -7   9   8        0.29        0.41      0.64 o 
  -6   9   8       12.24       12.85      1.06 o 
  -5   9   8       66.14       66.68      2.10 o 
  -4   9   8       43.64       41.98      1.63 o 
  -3   9   8       10.04        9.66      1.24 o 
  -2   9   8       19.54       21.27      1.17 o 
  -1   9   8        0.31       -0.51      0.61 o 
   0   9   8        1.38        0.65      0.65 o 
   1   9   8        3.13        3.42      0.78 o 
   2   9   8       40.73       35.96      1.71 o 
   3   9   8       10.36        9.16      1.07 o 
   4   9   8       85.04       88.50      2.30 o 
   5   9   8      183.89      179.15      3.36 o 
   6   9   8      141.97      142.45      4.30 o 
   7   9   8        2.05        1.34      1.09 o 
   8   9   8       26.25       27.22      2.85 o 
 -10  10   8        1.80        2.42      1.07 o 
  -9  10   8       35.28       40.86      2.52 o 
  -8  10   8        0.83        1.87      0.90 o 
  -7  10   8       24.29       23.07      1.53 o 
  -6  10   8       13.16       12.98      1.24 o 
  -5  10   8       15.73       13.76      1.27 o 
  -4  10   8      181.11      181.75      3.35 o 
  -3  10   8       13.59       14.42      1.49 o 
  -2  10   8       14.01       16.30      1.13 o 
  -1  10   8       39.69       37.90      1.71 o 
   0  10   8       22.75       22.10      1.46 o 
   1  10   8        0.41        1.41      0.80 o 
   2  10   8       33.79       33.67      1.79 o 
   3  10   8      112.26      112.92      2.65 o 
   4  10   8      146.00      143.65      4.37 o 
   5  10   8      149.58      154.94      3.46 o 
   6  10   8        1.30        1.93      1.21 o 
  -8  11   8       26.45       25.19      2.51 o 
  -7  11   8       12.79       13.73      1.47 o 
  -6  11   8        0.22        0.89      0.85 o 
  -5  11   8       76.58       72.22      2.59 o 
  -4  11   8        0.01        0.93      0.84 o 
  -3  11   8       22.49       22.72      1.45 o 
  -2  11   8       26.53       23.54      1.77 o 
  -1  11   8        0.12        0.16      0.86 o 
   0  11   8        8.07        7.71      1.24 o 
   1  11   8        4.69        5.12      1.17 o 
   2  11   8        5.38        7.95      1.25 o 
   3  11   8        0.82        0.45      0.91 o 
   4  11   8       30.35       31.42      2.11 o 
 -17   1   9        9.84       11.09      1.58 o 
 -16   1   9       14.21       18.23      1.79 o 
 -15   1   9       13.94       16.65      1.15 o 
 -14   1   9        5.22        6.25      1.33 o 
 -13   1   9        4.82        4.11      0.74 o 
 -12   1   9        0.04        0.04      0.47 o 
 -11   1   9       80.93       77.11      1.65 o 
 -10   1   9       34.08       34.49      1.12 o 
  -9   1   9      757.69      709.87      6.71 o 
  -8   1   9      206.36      193.35      2.54 o 
  -7   1   9      203.17      188.99      2.48 o 
  -6   1   9      771.58      747.71      5.47 o 
  -5   1   9      101.73       94.34      0.95 o 
  -4   1   9      226.44      251.65      2.00 o 
  -3   1   9       19.10       14.07      0.42 o 
  -2   1   9      174.66      189.31      1.74 o 
  -1   1   9       22.78       19.02      0.40 o 
   0   1   9        1.96        1.30      0.14 o 
   1   1   9       18.61       17.15      0.41 o 
   2   1   9      205.31      214.13      2.18 o 
   3   1   9      107.85       94.57      1.49 o 
   4   1   9      198.52      200.75      2.50 o 
   5   1   9      523.91      489.93      5.70 o 
   6   1   9        3.14        3.77      0.55 o 
   7   1   9      160.30      153.95      2.70 o 
   8   1   9       45.48       48.34      1.55 o 
   9   1   9        0.48       -0.34      0.63 o 
  10   1   9        4.57        4.44      1.37 o 
  11   1   9        0.07       -0.60      1.38 o 
  12   1   9        0.51       -0.58      0.98 o 
  13   1   9        2.69        3.42      1.42 o 
 -17   2   9       26.38       27.64      2.00 o 
 -16   2   9        1.70        3.10      0.98 o 
 -15   2   9      202.99      214.25      4.53 o 
 -14   2   9       73.28       74.64      2.04 o 
 -13   2   9      105.94      106.06      2.26 o 
 -12   2   9       26.98       27.80      1.35 o 
 -11   2   9        1.17        0.71      0.58 o 
 -10   2   9       22.72       22.44      1.08 o 
  -9   2   9       30.63       30.13      1.16 o 
  -8   2   9       24.42       22.63      1.08 o 
  -7   2   9        3.12        1.04      0.33 o 
  -6   2   9        7.09        6.99      0.40 o 
  -5   2   9      360.43      333.77      2.60 o 
  -4   2   9       46.75       59.77      0.85 o 
  -3   2   9       55.52       58.68      0.89 o 
  -2   2   9     1403.35     1558.65     11.93 o 
  -1   2   9      627.00      643.24      6.78 o 
   0   2   9      552.57      565.66      3.98 o 
   1   2   9        2.96        3.00      0.23 o 
   2   2   9        4.03        2.41      0.28 o 
   3   2   9        9.50       16.53      0.65 o 
   4   2   9       74.17       72.99      1.36 o 
   5   2   9      120.58      100.61      1.78 o 
   6   2   9       52.58       45.07      1.35 o 
   7   2   9      130.44      114.65      2.31 o 
   8   2   9        3.46        3.42      0.62 o 
   9   2   9        0.80        0.16      0.67 o 
  10   2   9        2.94        2.08      1.19 o 
  11   2   9        1.91        3.75      1.86 o 
  12   2   9        0.30        2.24      1.35 o 
  13   2   9       29.90       28.46      2.63 o 
 -17   3   9       35.64       37.67      2.33 o 
 -16   3   9        1.52        2.72      1.04 o 
 -15   3   9      218.50      224.14      4.72 o 
 -14   3   9      208.57      200.75      3.93 o 
 -13   3   9        3.77        4.91      0.81 o 
 -12   3   9       80.09       74.42      1.86 o 
 -11   3   9        0.07        0.29      0.51 o 
 -10   3   9      236.25      223.97      3.22 o 
  -9   3   9      633.35      562.25      6.04 o 
  -8   3   9       15.02       17.62      0.97 o 
  -7   3   9      131.18      117.29      1.99 o 
  -6   3   9       11.60       12.27      0.49 o 
  -5   3   9        0.08        0.23      0.19 o 
  -4   3   9       27.00       15.37      0.43 o 
  -3   3   9      945.16      966.09      6.78 o 
  -2   3   9      470.42      481.02      3.80 o 
  -1   3   9      607.25      652.93      4.58 o 
   0   3   9      782.63      761.81      5.63 o 
   1   3   9        0.17        0.28      0.20 o 
   2   3   9       68.32       57.20      1.12 o 
   3   3   9        4.38        0.20      0.39 o 
   4   3   9        5.08       11.86      0.76 o 
   5   3   9      107.54       79.85      1.94 o 
   6   3   9        9.87        7.15      0.69 o 
   7   3   9        4.64        6.72      0.72 o 
   8   3   9        1.36        2.14      0.70 o 
   9   3   9      137.38      139.01      3.22 o 
  10   3   9       40.81       39.90      2.74 o 
  11   3   9        0.17        1.91      1.22 o 
  12   3   9       10.25       12.80      2.06 o 
  13   3   9       11.00        9.24      1.98 o 
 -17   4   9        3.44        4.07      1.39 o 
 -16   4   9       36.73       38.83      2.12 o 
 -15   4   9      256.89      266.21      4.84 o 
 -14   4   9       69.68       71.74      2.19 o 
 -13   4   9      187.05      185.51      3.71 o 
 -12   4   9        1.95        0.87      0.64 o 
 -11   4   9        4.10        1.76      0.69 o 
 -10   4   9      120.47      118.82      2.43 o 
  -9   4   9      113.27      104.09      2.06 o 
  -8   4   9       45.28       41.33      1.44 o 
  -7   4   9      171.36      135.49      2.19 o 
  -6   4   9       20.72       19.98      0.85 o 
  -5   4   9      173.07      162.65      2.20 o 
  -4   4   9       35.42       34.71      0.74 o 
  -3   4   9       73.78       68.60      1.03 o 
  -2   4   9      977.07     1014.20      7.37 o 
  -1   4   9     1096.43     1077.77      7.49 o 
   0   4   9      222.46      208.16      2.20 o 
   1   4   9       24.21       20.98      0.78 o 
   2   4   9       55.02       57.32      1.01 o 
   3   4   9       72.94       78.90      1.38 o 
   4   4   9       60.52       57.12      1.22 o 
   5   4   9        3.10        3.01      0.47 o 
   6   4   9       12.81        7.55      0.64 o 
   7   4   9       47.22       46.30      1.39 o 
   8   4   9       36.92       40.01      1.74 o 
   9   4   9        8.67        5.91      1.01 o 
  10   4   9        0.22        0.41      1.42 o 
  11   4   9       18.63       21.36      2.87 o 
  12   4   9        3.81        4.39      3.27 o 
 -16   5   9       30.25       33.92      2.05 o 
 -15   5   9      102.16      110.96      3.23 o 
 -14   5   9        0.29        0.92      0.76 o 
 -13   5   9       41.55       40.33      1.65 o 
 -12   5   9        1.85        2.64      0.74 o 
 -11   5   9       10.99       11.16      0.95 o 
 -10   5   9      118.99      114.04      2.32 o 
  -9   5   9      121.57      107.80      2.18 o 
  -8   5   9      147.61      144.76      3.22 o 
  -7   5   9        1.00        1.62      0.41 o 
  -6   5   9       73.12       75.21      1.54 o 
  -5   5   9        0.75        0.42      0.32 o 
  -4   5   9       37.87       35.32      0.96 o 
  -3   5   9       73.38       70.31      1.24 o 
  -2   5   9      395.11      387.07      3.55 o 
  -1   5   9        0.30        0.43      0.29 o 
   0   5   9       16.58       15.46      0.78 o 
   1   5   9        1.12        0.87      0.32 o 
   2   5   9        4.23        3.20      0.41 o 
   3   5   9        3.70        5.03      0.50 o 
   4   5   9        5.24        2.08      0.47 o 
   5   5   9       39.88       46.05      1.32 o 
   6   5   9        7.44       10.61      0.83 o 
   7   5   9       88.16       88.80      3.49 o 
   8   5   9        0.32       -0.32      0.62 o 
   9   5   9      291.07      285.51      5.77 o 
  10   5   9        3.19        3.52      3.05 o 
  11   5   9      104.04      100.60      5.05 o 
  12   5   9        6.40        9.64      3.17 o 
 -15   6   9       55.29       56.18      2.22 o 
 -14   6   9       75.89       81.28      2.34 o 
 -13   6   9       47.67       45.84      1.84 o 
 -12   6   9       18.20       19.36      1.22 o 
 -11   6   9       37.92       34.40      1.49 o 
 -10   6   9        9.94       11.36      0.90 o 
  -9   6   9       47.11       42.21      1.32 o 
  -8   6   9        8.70        8.01      0.65 o 
  -7   6   9      366.70      343.36      3.77 o 
  -6   6   9       13.64       12.51      0.67 o 
  -5   6   9        4.62        2.83      0.46 o 
  -4   6   9      117.32      109.98      2.11 o 
  -3   6   9        7.61        8.11      0.77 o 
  -2   6   9      701.10      703.55      6.58 o 
  -1   6   9      209.30      197.79      2.52 o 
   0   6   9       66.16       63.23      1.30 o 
   1   6   9       10.80       10.97      0.72 o 
   2   6   9       84.64       81.37      1.54 o 
   3   6   9      261.73      248.96      3.71 o 
   4   6   9       15.38       18.89      1.02 o 
   5   6   9      117.15      111.56      2.16 o 
   6   6   9        1.17        2.22      0.68 o 
   7   6   9        9.26       10.96      1.10 o 
   8   6   9       22.67       20.66      1.33 o 
   9   6   9        0.18        0.21      0.92 o 
  10   6   9       45.29       46.19      3.15 o 
  11   6   9       36.68       33.56      4.74 o 
 -14   7   9      117.57      118.66      2.88 o 
 -13   7   9        5.14        5.88      0.94 o 
 -12   7   9        5.30        5.56      0.88 o 
 -11   7   9        2.94        1.29      0.69 o 
 -10   7   9        4.55        5.98      0.90 o 
  -9   7   9        0.02        0.96      0.68 o 
  -8   7   9        1.95        1.82      0.58 o 
  -7   7   9       34.95       32.50      1.08 o 
  -6   7   9        0.12        0.12      0.45 o 
  -5   7   9        4.28        3.04      0.51 o 
  -4   7   9      378.20      369.48      4.14 o 
  -3   7   9       24.86       25.03      1.02 o 
  -2   7   9      435.88      423.94      4.54 o 
  -1   7   9       61.24       60.10      1.44 o 
   0   7   9       41.20       40.95      1.31 o 
   1   7   9       51.97       53.38      1.49 o 
   2   7   9        0.11        0.59      0.57 o 
   3   7   9        6.38        9.04      0.88 o 
   4   7   9       13.31       12.91      1.02 o 
   5   7   9       40.84       39.03      1.66 o 
   6   7   9       44.86       49.13      3.44 o 
   7   7   9        2.03        2.12      0.78 o 
   8   7   9        0.17        1.63      0.85 o 
   9   7   9       94.18       99.18      3.94 o 
  10   7   9       40.93       40.54      3.03 o 
 -13   8   9       60.36       59.78      2.49 o 
 -12   8   9       18.64       16.33      1.36 o 
 -11   8   9        5.37        6.16      1.08 o 
 -10   8   9       14.00       13.44      1.21 o 
  -9   8   9       16.54       16.76      1.19 o 
  -8   8   9        1.99        1.86      0.67 o 
  -7   8   9        8.93        8.26      0.77 o 
  -6   8   9       22.02       22.15      1.07 o 
  -5   8   9      253.88      244.79      3.62 o 
  -4   8   9       24.83       23.39      1.19 o 
  -3   8   9      111.49      118.88      2.32 o 
  -2   8   9       12.05       11.04      0.89 o 
  -1   8   9        3.72        2.16      0.89 o 
   0   8   9       12.35       11.98      1.06 o 
   1   8   9       38.63       39.71      1.59 o 
   2   8   9       33.42       29.30      1.47 o 
   3   8   9        4.49        3.39      0.81 o 
   4   8   9      164.89      168.50      3.04 o 
   5   8   9       48.60       51.81      1.92 o 
   6   8   9      133.89      143.99      3.10 o 
   7   8   9        8.77        7.32      1.83 o 
   8   8   9       13.10       17.71      2.67 o 
   9   8   9        7.43        8.06      2.24 o 
 -12   9   9        6.48        6.51      1.21 o 
 -11   9   9       20.51       24.93      1.73 o 
 -10   9   9       46.94       45.06      2.20 o 
  -9   9   9       15.59       14.54      1.36 o 
  -8   9   9       12.31       11.76      1.13 o 
  -7   9   9       46.64       47.16      1.81 o 
  -6   9   9        0.07       -0.25      0.60 o 
  -5   9   9        9.81       11.97      1.01 o 
  -4   9   9       93.03       90.05      2.27 o 
  -3   9   9        0.39        0.54      0.62 o 
  -2   9   9      170.16      169.96      3.12 o 
  -1   9   9       19.79       19.64      1.20 o 
   0   9   9        0.08       -0.50      0.64 o 
   1   9   9       95.94       96.25      2.41 o 
   2   9   9       30.62       31.71      1.62 o 
   3   9   9        0.47       -0.77      0.87 o 
   4   9   9       50.00       42.90      1.76 o 
   5   9   9       23.77       24.17      1.53 o 
   6   9   9       13.24       16.10      1.49 o 
   7   9   9        5.22        2.76      1.88 o 
   8   9   9       10.49        6.59      3.12 o 
 -10  10   9       68.13       64.01      2.83 o 
  -9  10   9        0.94        2.08      1.07 o 
  -8  10   9       22.55       26.87      2.32 o 
  -7  10   9       24.42       26.29      2.10 o 
  -6  10   9       10.77       13.19      1.42 o 
  -5  10   9        0.01        0.20      0.70 o 
  -4  10   9        9.01        7.69      0.95 o 
  -3  10   9       12.83       14.14      1.37 o 
  -2  10   9       24.05       23.37      1.37 o 
  -1  10   9       22.80       23.42      1.48 o 
   0  10   9       12.16       11.07      1.13 o 
   1  10   9        0.68        0.31      0.78 o 
   2  10   9       29.93       28.04      1.93 o 
   3  10   9        1.40        1.00      0.88 o 
   4  10   9        3.45        3.18      1.00 o 
   5  10   9       12.99       16.19      1.54 o 
   6  10   9        0.14        0.63      1.41 o 
  -7  11   9        5.01        6.62      1.44 o 
  -6  11   9        0.30        0.03      0.97 o 
  -5  11   9       44.23       47.57      3.33 o 
  -4  11   9        4.06        3.63      0.89 o 
  -3  11   9        0.52        0.91      0.97 o 
  -2  11   9        0.19        1.98      1.22 o 
  -1  11   9       19.39       20.42      1.59 o 
   0  11   9       13.46       13.84      1.43 o 
   1  11   9        2.86        2.39      0.98 o 
   2  11   9        3.60        2.91      0.98 o 
   3  11   9        3.51        3.90      1.20 o 
 -17   0  10       43.17       43.45      3.85 o 
 -16   0  10      198.41      210.75      5.43 o 
 -15   0  10        0.22        1.57      0.91 o 
 -14   0  10       63.25       73.54      3.86 o 
 -13   0  10      142.72      144.10      3.40 o 
 -12   0  10        9.30       12.86      1.49 o 
 -11   0  10        0.51        0.85      0.61 o 
 -10   0  10       21.30       25.51      1.57 o 
  -9   0  10        0.07        4.22      2.67 o 
  -8   0  10     2171.18     2009.12     28.82 o 
  -7   0  10     2441.32     2185.01     24.70 o 
  -6   0  10      426.45      427.73      4.71 o 
  -5   0  10      578.30      555.77      5.37 o 
  -4   0  10      242.32      270.89      2.87 o 
  -3   0  10        2.64       12.39      0.55 o 
  -2   0  10       10.56        6.14      0.44 o 
  -1   0  10     1110.24     1192.20      9.47 o 
   0   0  10      297.15      332.27      3.14 o 
   1   0  10        8.12       14.21      0.60 o 
   2   0  10     1593.99     1563.16     33.27 o 
   3   0  10       20.32       26.08      1.13 o 
   4   0  10        4.99        8.57      0.87 o 
   5   0  10      233.69      214.52      4.41 o 
   6   0  10      212.07      184.52      4.18 o 
   7   0  10      129.53      115.49      3.32 o 
   8   0  10       89.83       85.36      4.00 o 
   9   0  10       21.36       26.69      2.22 o 
  10   0  10       70.00       63.84      5.21 o 
  11   0  10       78.60       85.52      6.34 o 
  12   0  10        9.42       10.82      3.54 o 
  13   0  10        0.36        1.66      1.72 o 
 -17   1  10        1.98        1.59      1.09 o 
 -16   1  10       12.94       12.10      1.24 o 
 -15   1  10      167.53      172.60      3.02 o 
 -14   1  10        7.45        9.62      0.92 o 
 -13   1  10       80.74       81.08      1.90 o 
 -12   1  10       13.96       14.13      0.92 o 
 -11   1  10        7.48        5.83      0.65 o 
 -10   1  10      222.15      207.89      2.82 o 
  -9   1  10      439.34      438.78      4.91 o 
  -8   1  10     3442.77     3088.98     28.34 o 
  -7   1  10      112.75      108.65      1.65 o 
  -6   1  10       80.28       64.94      0.92 o 
  -5   1  10      158.53      160.09      1.39 o 
  -4   1  10      231.84      229.07      2.06 o 
  -3   1  10      218.11      211.91      1.91 o 
  -2   1  10      368.22      432.04      3.33 o 
  -1   1  10        3.72        6.09      0.32 o 
   0   1  10       62.05       88.10      0.84 o 
   1   1  10        5.54        3.80      0.25 o 
   2   1  10        0.58        0.88      0.26 o 
   3   1  10      185.02      161.70      2.11 o 
   4   1  10      566.46      512.11      5.84 o 
   5   1  10      124.61      106.59      2.01 o 
   6   1  10      696.88      630.70      7.27 o 
   7   1  10        0.66        1.08      0.51 o 
   8   1  10        5.53        4.82      0.74 o 
   9   1  10        0.01        0.78      0.71 o 
  10   1  10      117.66      118.85      4.15 o 
  11   1  10        8.18        5.52      1.50 o 
  12   1  10       16.17       18.95      1.99 o 
  13   1  10        0.32        0.00      1.21 o 
 -17   2  10       31.00       29.13      2.28 o 
 -16   2  10       35.47       38.83      2.08 o 
 -15   2  10        0.79        0.42      0.75 o 
 -14   2  10       10.83       12.19      1.00 o 
 -13   2  10       38.36       35.98      1.55 o 
 -12   2  10       10.04       10.54      0.89 o 
 -11   2  10      110.89      102.92      2.37 o 
 -10   2  10        2.11        3.09      1.01 o 
  -9   2  10      260.07      235.44      3.44 o 
  -8   2  10     1066.04      984.31     10.04 o 
  -7   2  10      758.01      702.74      6.99 o 
  -6   2  10      141.43      146.72      1.52 o 
  -5   2  10      175.21      181.05      1.52 o 
  -4   2  10      151.95      161.54      1.70 o 
  -3   2  10        9.23        7.17      0.39 o 
  -2   2  10        0.01        2.43      0.31 o 
  -1   2  10      156.37      144.05      1.46 o 
   0   2  10      670.05      659.80      4.78 o 
   1   2  10      172.41      209.26      1.92 o 
   2   2  10      236.99      255.14      2.74 o 
   3   2  10       14.19       16.95      0.88 o 
   4   2  10       55.59       49.84      1.20 o 
   5   2  10      192.03      178.88      2.63 o 
   6   2  10      109.59       98.76      2.07 o 
   7   2  10       78.74       71.83      1.85 o 
   8   2  10       44.92       45.14      1.64 o 
   9   2  10       43.65       40.49      1.99 o 
  10   2  10       73.16       73.82      3.33 o 
  11   2  10       47.15       48.66      3.18 o 
  12   2  10        1.04        1.17      1.23 o 
 -17   3  10       39.78       45.31      2.79 o 
 -16   3  10       40.39       41.22      2.70 o 
 -15   3  10       18.24       20.17      1.54 o 
 -14   3  10       17.00       17.63      1.23 o 
 -13   3  10       10.71        9.80      0.94 o 
 -12   3  10        1.55        1.99      0.63 o 
 -11   3  10        0.25       -0.23      0.51 o 
 -10   3  10        2.84        4.92      1.34 o 
  -9   3  10      198.79      185.80      3.01 o 
  -8   3  10       90.47       82.99      1.96 o 
  -7   3  10     1212.81     1153.85     11.52 o 
  -6   3  10       71.24       60.74      1.10 o 
  -5   3  10      369.51      367.35      2.99 o 
  -4   3  10       10.55        8.28      0.33 o 
  -3   3  10        6.10       13.81      0.37 o 
  -2   3  10      133.52      128.82      1.31 o 
  -1   3  10      187.44      159.41      1.62 o 
   0   3  10       15.86       13.65      0.51 o 
   1   3  10       79.82       72.98      1.22 o 
   2   3  10       26.83       25.36      0.97 o 
   3   3  10      683.63      617.88      6.95 o 
   4   3  10        2.64        1.48      0.44 o 
   5   3  10      372.69      326.88      5.16 o 
   6   3  10       11.56       10.53      0.86 o 
   7   3  10       87.06       87.36      2.30 o 
   8   3  10       29.92       29.11      1.64 o 
   9   3  10       52.03       53.36      2.07 o 
  10   3  10       45.85       49.69      3.00 o 
  11   3  10        0.39       -0.38      1.15 o 
  12   3  10       16.27       16.14      2.63 o 
 -17   4  10       30.05       31.16      2.64 o 
 -16   4  10       36.56       34.53      2.04 o 
 -15   4  10        0.10        0.54      0.95 o 
 -14   4  10      111.77      116.16      3.00 o 
 -13   4  10        2.34        2.14      1.11 o 
 -12   4  10       33.32       35.38      1.90 o 
 -11   4  10       31.53       28.18      1.43 o 
 -10   4  10       54.87       50.75      1.55 o 
  -9   4  10      150.94      139.62      2.47 o 
  -8   4  10      311.31      284.79      4.00 o 
  -7   4  10      114.42      118.89      2.05 o 
  -6   4  10      244.24      255.66      3.44 o 
  -5   4  10       40.36       32.90      1.29 o 
  -4   4  10       34.68       37.90      0.93 o 
  -3   4  10       60.95       49.80      0.82 o 
  -2   4  10       13.27       17.68      0.55 o 
  -1   4  10      238.73      213.52      2.22 o 
   0   4  10      124.35      124.37      1.73 o 
   1   4  10       48.39       59.54      1.21 o 
   2   4  10      133.73      127.78      2.06 o 
   3   4  10        0.00        0.10      0.37 o 
   4   4  10        0.04        0.34      0.41 o 
   5   4  10        0.04       -0.41      0.41 o 
   6   4  10        4.17        3.56      0.63 o 
   7   4  10        0.68        0.97      0.61 o 
   8   4  10       61.73       68.60      2.04 o 
   9   4  10       95.82       93.99      2.98 o 
  10   4  10        1.55        0.75      2.47 o 
  11   4  10       32.26       36.08      7.00 o 
  12   4  10        0.08        1.58      4.90 o 
 -16   5  10        7.53        8.19      1.11 o 
 -15   5  10       67.78       73.28      2.50 o 
 -14   5  10      101.39      102.25      2.40 o 
 -13   5  10       96.36       94.26      2.69 o 
 -12   5  10       52.68       49.45      2.30 o 
 -11   5  10        4.20        6.03      0.86 o 
 -10   5  10        3.00        4.27      0.78 o 
  -9   5  10       79.82       76.43      1.96 o 
  -8   5  10       84.25       68.28      1.64 o 
  -7   5  10       58.55       51.17      1.56 o 
  -6   5  10      485.65      439.10      4.76 o 
  -5   5  10        5.30        3.44      0.46 o 
  -4   5  10      149.05      141.22      2.08 o 
  -3   5  10      405.00      376.94      3.91 o 
  -2   5  10      517.74      516.01      4.99 o 
  -1   5  10      179.88      166.35      2.31 o 
   0   5  10      412.93      407.94      4.74 o 
   1   5  10       57.47       53.80      1.81 o 
   2   5  10        0.97        1.01      0.40 o 
   3   5  10       71.00       67.90      1.56 o 
   4   5  10       60.29       63.11      1.93 o 
   5   5  10      109.41      100.42      2.24 o 
   6   5  10       17.75       20.76      1.24 o 
   7   5  10       37.88       36.51      1.86 o 
   8   5  10       52.46       53.13      2.11 o 
   9   5  10        2.88        2.33      1.35 o 
  10   5  10        2.55        0.98      1.61 o 
  11   5  10       68.24       67.68      4.33 o 
 -15   6  10       11.64       11.99      1.23 o 
 -14   6  10       23.71       24.83      1.45 o 
 -13   6  10        0.76        2.21      0.76 o 
 -12   6  10        0.97        1.60      0.72 o 
 -11   6  10        0.81        0.77      0.75 o 
 -10   6  10       61.71       60.17      1.65 o 
  -9   6  10      116.36      106.34      2.14 o 
  -8   6  10       41.98       36.68      1.19 o 
  -7   6  10        0.00       -0.21      0.39 o 
  -6   6  10      137.29      124.80      2.35 o 
  -5   6  10       10.95       12.10      0.85 o 
  -4   6  10       37.09       34.20      1.10 o 
  -3   6  10      352.47      360.16      4.22 o 
  -2   6  10      180.09      182.55      2.61 o 
  -1   6  10       15.23       18.13      0.96 o 
   0   6  10        1.94        3.15      0.52 o 
   1   6  10       48.42       45.82      1.26 o 
   2   6  10        4.39        4.94      0.53 o 
   3   6  10       30.98       35.51      1.12 o 
   4   6  10        0.01       -0.03      0.51 o 
   5   6  10       49.48       53.45      1.88 o 
   6   6  10      143.48      153.72      3.35 o 
   7   6  10      109.04      120.46      3.03 o 
   8   6  10        0.24       -0.65      0.78 o 
   9   6  10        7.76        7.18      1.30 o 
  10   6  10        0.25        2.21      1.42 o 
 -14   7  10       25.70       26.92      1.66 o 
 -13   7  10       34.91       32.98      1.64 o 
 -12   7  10        0.59        0.38      0.71 o 
 -11   7  10       24.37       23.92      1.35 o 
 -10   7  10       55.55       50.14      1.70 o 
  -9   7  10      108.04      105.00      2.79 o 
  -8   7  10      170.79      158.05      2.57 o 
  -7   7  10        1.88        2.92      0.61 o 
  -6   7  10      269.33      258.76      3.38 o 
  -5   7  10        0.76        0.37      0.46 o 
  -4   7  10        5.91        5.33      0.66 o 
  -3   7  10       56.89       56.88      1.46 o 
  -2   7  10        2.42        3.15      0.52 o 
  -1   7  10      133.66      131.90      2.06 o 
   0   7  10        1.40        1.85      0.65 o 
   1   7  10       28.86       28.83      1.18 o 
   2   7  10        0.64        0.30      0.53 o 
   3   7  10       29.29       29.28      1.37 o 
   4   7  10        0.97        1.65      0.63 o 
   5   7  10        0.70       -0.40      0.78 o 
   6   7  10        0.22        1.72      0.94 o 
   7   7  10       44.34       45.50      2.19 o 
   8   7  10       23.54       23.42      1.92 o 
   9   7  10       11.59       15.69      2.03 o 
 -13   8  10        5.21        6.47      1.11 o 
 -12   8  10       18.34       21.88      1.52 o 
 -11   8  10       42.25       41.09      1.92 o 
 -10   8  10        0.36       -0.05      0.77 o 
  -9   8  10        4.04        4.82      0.86 o 
  -8   8  10        5.31        4.27      0.85 o 
  -7   8  10       15.30       12.40      0.98 o 
  -6   8  10       46.14       41.45      1.60 o 
  -5   8  10        7.74        7.79      0.97 o 
  -4   8  10        0.50       -0.79      0.79 o 
  -3   8  10      436.52      432.09      5.30 o 
  -2   8  10      178.09      180.56      3.15 o 
  -1   8  10       41.62       44.76      2.98 o 
   0   8  10       41.45       41.88      1.52 o 
   1   8  10       13.71       15.06      1.17 o 
   2   8  10       36.03       39.49      1.63 o 
   3   8  10        0.69       -0.62      0.62 o 
   4   8  10       19.55       23.10      1.49 o 
   5   8  10        8.89        9.93      1.23 o 
   6   8  10      109.12      114.77      5.73 o 
   7   8  10       42.95       36.95      2.71 o 
   8   8  10        6.71        7.72      2.17 o 
 -12   9  10       18.00       19.15      1.61 o 
 -11   9  10        3.30        2.92      1.00 o 
 -10   9  10        0.11        0.17      0.80 o 
  -9   9  10        4.39        7.56      1.13 o 
  -8   9  10        5.79        5.84      0.92 o 
  -7   9  10        0.61        0.15      0.66 o 
  -6   9  10       10.63       11.30      1.19 o 
  -5   9  10        4.89        4.51      0.92 o 
  -4   9  10        1.15        1.94      0.75 o 
  -3   9  10       36.22       34.26      1.54 o 
  -2   9  10        2.94        3.11      0.73 o 
  -1   9  10       14.09       13.24      1.14 o 
   0   9  10       15.61       16.44      1.53 o 
   1   9  10        4.83        5.01      0.88 o 
   2   9  10       35.24       33.87      1.62 o 
   3   9  10      104.34       97.61      3.18 o 
   4   9  10       25.49       26.83      1.81 o 
   5   9  10      138.40      146.90      4.07 o 
   6   9  10        0.70        0.52      1.16 o 
   7   9  10       23.14       23.28      2.37 o 
 -10  10  10        0.25       -0.09      0.97 o 
  -9  10  10        0.22        2.18      1.08 o 
  -8  10  10        8.05        7.33      1.40 o 
  -7  10  10       29.36       31.42      2.27 o 
  -6  10  10       13.66       13.45      1.47 o 
  -5  10  10       21.07       20.51      1.66 o 
  -4  10  10       87.91       90.60      3.18 o 
  -3  10  10       67.26       66.76      2.23 o 
  -2  10  10       37.14       38.76      1.91 o 
  -1  10  10        1.17        0.55      0.87 o 
   0  10  10       13.61       11.87      1.49 o 
   1  10  10        0.59       -0.13      0.98 o 
   2  10  10       17.86       12.86      1.60 o 
   3  10  10        1.97        1.85      1.01 o 
   4  10  10        8.01        6.62      1.27 o 
   5  10  10       90.23       92.69      3.33 o 
  -7  11  10        2.94        1.38      1.20 o 
  -6  11  10        9.40        8.13      1.52 o 
  -5  11  10        0.14        0.07      1.31 o 
  -4  11  10        5.18        5.68      1.36 o 
  -3  11  10       54.50       50.80      2.42 o 
  -2  11  10        0.26       -0.78      0.94 o 
  -1  11  10       45.47       46.71      4.12 o 
   0  11  10        4.60        4.17      1.26 o 
   1  11  10       11.54        9.13      1.54 o 
   2  11  10       18.63       18.25      1.77 o 
 -17   1  11       32.98       36.39      2.27 o 
 -16   1  11       70.35       71.85      2.25 o 
 -15   1  11        1.36        2.07      1.10 o 
 -14   1  11      170.79      173.52      2.97 o 
 -13   1  11       22.10       24.45      1.32 o 
 -12   1  11        3.51        2.97      0.60 o 
 -11   1  11       13.01       13.80      0.83 o 
 -10   1  11        5.28        2.94      0.53 o 
  -9   1  11       93.05       87.60      1.90 o 
  -8   1  11        0.02        0.41      0.36 o 
  -7   1  11      381.15      361.66      3.83 o 
  -6   1  11      400.80      394.43      3.17 o 
  -5   1  11        6.69        6.98      0.35 o 
  -4   1  11      251.67      250.37      2.23 o 
  -3   1  11      197.94      169.27      1.64 o 
  -2   1  11      385.56      356.71      2.77 o 
  -1   1  11       51.22       64.09      0.73 o 
   0   1  11      527.15      516.60      3.77 o 
   1   1  11       72.75       80.67      1.44 o 
   2   1  11       91.01       85.10      1.44 o 
   3   1  11       24.30       26.96      1.57 o 
   4   1  11       54.82       44.04      1.39 o 
   5   1  11      182.62      170.59      3.03 o 
   6   1  11       11.28        8.14      0.76 o 
   7   1  11      163.71      149.90      2.81 o 
   8   1  11       23.23       25.77      1.39 o 
   9   1  11        2.92        3.14      0.83 o 
  10   1  11       29.23       30.35      3.00 o 
  11   1  11        4.70        3.84      1.42 o 
  12   1  11        0.00        0.30      1.13 o 
 -17   2  11       45.45       49.08      2.69 o 
 -16   2  11        4.65        4.83      0.89 o 
 -15   2  11      110.77      112.55      2.61 o 
 -14   2  11        7.30        7.18      0.87 o 
 -13   2  11       13.34       10.74      0.96 o 
 -12   2  11       47.31       45.70      1.60 o 
 -11   2  11        1.21        0.83      0.69 o 
 -10   2  11        2.15        1.49      0.51 o 
  -9   2  11      280.64      264.07      5.65 o 
  -8   2  11      177.67      160.35      2.64 o 
  -7   2  11      387.07      370.45      4.54 o 
  -6   2  11      636.07      561.15      4.68 o 
  -5   2  11        6.85        3.06      0.28 o 
  -4   2  11      146.19      136.07      1.60 o 
  -3   2  11        1.56        3.98      0.36 o 
  -2   2  11      165.90      143.03      1.89 o 
  -1   2  11       81.31       86.08      1.20 o 
   0   2  11      322.20      300.35      2.77 o 
   1   2  11       17.49       16.91      0.59 o 
   2   2  11       44.09       41.73      0.96 o 
   3   2  11      219.58      218.63      2.84 o 
   4   2  11       20.78       18.46      0.87 o 
   5   2  11        0.72        0.40      0.44 o 
   6   2  11       21.83       20.71      1.12 o 
   7   2  11        0.65        0.56      0.52 o 
   8   2  11        0.26        0.57      0.65 o 
   9   2  11       69.41       77.55      2.72 o 
  10   2  11        1.54        1.86      1.24 o 
  11   2  11       28.67       29.97      2.61 o 
  12   2  11        4.77       -1.40      3.48 o 
 -17   3  11        0.22        1.62      1.08 o 
 -16   3  11       20.71       16.95      1.83 o 
 -15   3  11        0.80        1.65      0.80 o 
 -14   3  11      124.93      126.72      2.69 o 
 -13   3  11        0.00       -0.07      0.63 o 
 -12   3  11       21.08       19.86      1.20 o 
 -11   3  11       56.27       50.77      1.57 o 
 -10   3  11        6.16        3.95      0.64 o 
  -9   3  11        2.84        1.76      0.91 o 
  -8   3  11      412.19      383.10      4.83 o 
  -7   3  11      561.96      476.33      6.57 o 
  -6   3  11        8.36        7.51      0.53 o 
  -5   3  11       81.18       64.06      0.91 o 
  -4   3  11        5.27        5.60      0.27 o 
  -3   3  11      175.48      177.67      1.95 o 
  -2   3  11     1465.48     1411.20      9.95 o 
  -1   3  11     2015.69     2052.18     14.73 o 
   0   3  11      569.55      549.45      5.37 o 
   1   3  11      355.20      361.09      3.86 o 
   2   3  11       14.71       16.00      0.78 o 
   3   3  11       20.18       18.18      0.92 o 
   4   3  11       16.98       20.46      1.07 o 
   5   3  11       16.38       12.41      0.88 o 
   6   3  11       10.11        7.54      0.79 o 
   7   3  11       17.12       14.55      1.18 o 
   8   3  11        8.71        6.93      1.09 o 
   9   3  11       10.96        9.90      1.23 o 
  10   3  11        0.08       -0.65      1.63 o 
  11   3  11        0.00        1.72      1.38 o 
  12   3  11       13.00       13.32      2.04 o 
 -16   4  11        4.91        4.27      1.20 o 
 -15   4  11       14.95       17.05      1.49 o 
 -14   4  11       44.45       42.65      2.11 o 
 -13   4  11      129.15      128.14      3.21 o 
 -12   4  11       34.21       30.17      1.54 o 
 -11   4  11       31.09       33.03      1.55 o 
 -10   4  11      128.05      117.66      2.53 o 
  -9   4  11      279.46      256.76      3.87 o 
  -8   4  11        0.00        0.94      0.49 o 
  -7   4  11      436.83      401.18      4.91 o 
  -6   4  11      220.67      188.95      2.66 o 
  -5   4  11       22.23       16.54      0.74 o 
  -4   4  11       57.06       58.50      1.19 o 
  -3   4  11        3.02        6.86      0.43 o 
  -2   4  11        0.49        0.02      0.28 o 
  -1   4  11      174.38      174.49      2.14 o 
   0   4  11      513.20      508.12      5.16 o 
   1   4  11       80.61       72.91      1.48 o 
   2   4  11       74.17       81.03      1.65 o 
   3   4  11        5.96        6.70      0.65 o 
   4   4  11       44.11       41.94      1.34 o 
   5   4  11      214.69      215.85      3.47 o 
   6   4  11       23.08       20.93      1.22 o 
   7   4  11      139.80      141.23      3.34 o 
   8   4  11       17.48       20.58      1.51 o 
   9   4  11       18.06       18.48      1.52 o 
  10   4  11        3.93        3.29      1.87 o 
  11   4  11       14.57       13.37      3.96 o 
 -16   5  11        0.71        1.56      0.87 o 
 -15   5  11       12.99       13.60      1.25 o 
 -14   5  11      107.27      113.26      3.06 o 
 -13   5  11       69.06       70.91      2.36 o 
 -12   5  11       37.77       37.79      1.77 o 
 -11   5  11        3.10        2.33      0.73 o 
 -10   5  11        0.00       -0.08      0.57 o 
  -9   5  11       35.58       30.38      1.52 o 
  -8   5  11      230.74      210.53      3.24 o 
  -7   5  11      149.08      128.42      2.16 o 
  -6   5  11       98.10       96.51      1.65 o 
  -5   5  11       21.65       18.32      0.80 o 
  -4   5  11       16.98       20.26      0.80 o 
  -3   5  11      127.88      121.76      1.79 o 
  -2   5  11      460.57      459.17      4.90 o 
  -1   5  11      475.06      457.64      5.21 o 
   0   5  11      347.50      350.85      4.28 o 
   1   5  11       13.16       14.28      1.23 o 
   2   5  11       12.27       14.35      0.80 o 
   3   5  11       54.00       47.97      1.43 o 
   4   5  11       92.03       88.19      2.04 o 
   5   5  11       10.79       10.86      0.90 o 
   6   5  11       39.58       38.77      1.69 o 
   7   5  11        0.02        2.42      1.13 o 
   8   5  11        4.04        4.19      1.01 o 
   9   5  11        0.03        0.06      0.95 o 
  10   5  11       22.19       21.97      2.95 o 
  11   5  11       12.75       13.92      3.52 o 
 -15   6  11        5.79        7.35      1.09 o 
 -14   6  11       35.18       35.98      1.71 o 
 -13   6  11      334.06      336.93      4.75 o 
 -12   6  11       20.52       19.31      1.33 o 
 -11   6  11      233.75      230.62      3.55 o 
 -10   6  11       91.76       87.33      2.17 o 
  -9   6  11        8.74        9.15      0.90 o 
  -8   6  11        0.99        0.51      0.49 o 
  -7   6  11      154.75      150.22      2.51 o 
  -6   6  11       99.97       91.34      1.82 o 
  -5   6  11       56.77       57.05      1.69 o 
  -4   6  11      358.06      344.98      4.09 o 
  -3   6  11        4.25        4.55      0.53 o 
  -2   6  11      327.57      314.35      3.83 o 
  -1   6  11      122.78      126.13      2.24 o 
   0   6  11        2.43        1.95      0.42 o 
   1   6  11       26.26       28.31      1.18 o 
   2   6  11        0.16        0.24      0.47 o 
   3   6  11       14.75       13.90      1.19 o 
   4   6  11       33.72       31.21      1.59 o 
   5   6  11      178.04      173.33      3.53 o 
   6   6  11        3.09        2.85      0.91 o 
   7   6  11      156.43      164.68      5.02 o 
   8   6  11       68.00       73.14      2.51 o 
   9   6  11        3.28        4.34      1.22 o 
  10   6  11       21.40       25.52      3.69 o 
 -14   7  11       80.98       83.03      2.67 o 
 -13   7  11      147.31      151.63      3.05 o 
 -12   7  11      104.25      101.57      2.41 o 
 -11   7  11        0.10       -0.20      0.60 o 
 -10   7  11       11.16       10.31      0.90 o 
  -9   7  11        0.96        0.96      0.69 o 
  -8   7  11        0.03        0.88      0.55 o 
  -7   7  11       46.73       45.65      1.56 o 
  -6   7  11       10.09       10.38      0.90 o 
  -5   7  11       76.60       74.30      1.78 o 
  -4   7  11        0.08        0.10      0.52 o 
  -3   7  11        0.77       -0.11      0.47 o 
  -2   7  11        0.54        0.23      0.46 o 
  -1   7  11        0.20        1.03      0.49 o 
   0   7  11       25.83       26.14      1.17 o 
   1   7  11      173.75      175.24      3.44 o 
   2   7  11        4.97        3.09      0.79 o 
   3   7  11        0.32        1.30      0.72 o 
   4   7  11      276.69      271.74      5.30 o 
   5   7  11       79.25       77.22      2.71 o 
   6   7  11      312.81      324.11      6.29 o 
   7   7  11        5.76        8.11      2.17 o 
   8   7  11       19.19       21.88      1.89 o 
   9   7  11       24.18       23.68      2.45 o 
 -13   8  11       31.67       34.31      1.88 o 
 -12   8  11        4.26        2.25      0.96 o 
 -11   8  11       52.39       50.99      2.66 o 
 -10   8  11       82.33       82.78      2.31 o 
  -9   8  11       30.70       28.18      1.45 o 
  -8   8  11        8.82        7.97      0.85 o 
  -7   8  11       69.91       65.44      1.79 o 
  -6   8  11      106.81      104.25      2.50 o 
  -5   8  11      114.67      108.65      2.76 o 
  -4   8  11        4.52        4.62      0.81 o 
  -3   8  11       46.75       47.07      2.58 o 
  -2   8  11        8.75        8.96      1.02 o 
  -1   8  11       39.44       38.27      1.90 o 
   0   8  11       32.44       28.90      1.62 o 
   1   8  11       30.83       28.64      1.66 o 
   2   8  11        0.20       -0.49      0.80 o 
   3   8  11        4.15        2.59      0.90 o 
   4   8  11       53.59       53.42      2.20 o 
   5   8  11       20.00       19.29      2.03 o 
   6   8  11       81.97       85.51      3.60 o 
   7   8  11        0.01       -1.09      1.09 o 
   8   8  11        0.34        1.52      1.90 o 
 -12   9  11        0.33        2.09      1.06 o 
 -11   9  11        8.54        7.53      1.72 o 
 -10   9  11       24.88       25.80      1.74 o 
  -9   9  11       13.00       13.73      1.36 o 
  -8   9  11        0.65       -0.16      0.72 o 
  -7   9  11       22.64       23.56      1.44 o 
  -6   9  11        0.54        1.72      0.76 o 
  -5   9  11        1.26        1.30      0.74 o 
  -4   9  11        5.99        6.92      1.05 o 
  -3   9  11       24.85       26.88      1.68 o 
  -2   9  11       27.49       30.61      1.74 o 
  -1   9  11        4.15        5.08      2.18 o 
   0   9  11       21.55       21.16      1.52 o 
   1   9  11       60.36       65.13      2.33 o 
   2   9  11        9.17       10.67      1.26 o 
   3   9  11        1.76        1.67      1.06 o 
   4   9  11       96.14       99.98      3.63 o 
   5   9  11        9.47        7.73      1.54 o 
   6   9  11       76.00       86.81      3.71 o 
 -10  10  11        4.21        2.22      1.30 o 
  -9  10  11        0.27        0.63      1.11 o 
  -8  10  11        0.83        1.04      1.20 o 
  -7  10  11        0.07        0.08      1.01 o 
  -6  10  11       21.47       21.16      1.99 o 
  -5  10  11        0.05       -0.55      0.85 o 
  -4  10  11        2.09        1.66      1.01 o 
  -3  10  11        0.84        1.09      0.87 o 
  -2  10  11        0.84        0.55      0.93 o 
  -1  10  11        0.22       -0.39      1.38 o 
   0  10  11        0.24        0.65      1.01 o 
   1  10  11       21.33       20.10      2.40 o 
   2  10  11       11.65        9.12      1.45 o 
   3  10  11      116.92      115.66      3.34 o 
   4  10  11       40.45       44.13      2.63 o 
  -6  11  11       10.22       10.40      1.63 o 
  -5  11  11       39.56       35.60      3.66 o 
  -4  11  11       11.70        9.26      1.49 o 
  -3  11  11       11.86       12.80      1.60 o 
  -2  11  11        1.20        0.89      1.08 o 
  -1  11  11        4.70        5.48      1.38 o 
   0  11  11        1.76        2.32      1.72 o 
   1  11  11       11.58       10.89      2.15 o 
 -17   0  12      113.49      123.87      4.18 o 
 -16   0  12      204.18      213.73      5.51 o 
 -15   0  12        0.51        1.00      0.95 o 
 -14   0  12       45.84       38.80      2.13 o 
 -13   0  12       70.07       77.22      2.35 o 
 -12   0  12      435.67      418.64      6.93 o 
 -11   0  12      122.14      114.48      3.51 o 
 -10   0  12        5.27        5.29      0.99 o 
  -9   0  12       22.57       24.18      4.04 o 
  -8   0  12      502.78      462.14      7.30 o 
  -7   0  12      534.29      473.06      7.27 o 
  -6   0  12      106.70      105.59      1.83 o 
  -5   0  12      326.97      314.66      3.57 o 
  -4   0  12       21.30       33.08      0.71 o 
  -3   0  12       26.95       25.01      0.70 o 
  -2   0  12      284.53      276.72      2.93 o 
  -1   0  12      107.92       87.31      1.20 o 
   0   0  12      593.28      588.49      6.46 o 
   1   0  12     1009.67      947.14     16.07 o 
   2   0  12       87.20       83.61      2.72 o 
   3   0  12       27.51       30.97      1.43 o 
   4   0  12      172.17      151.13      3.54 o 
   5   0  12        2.88        5.20      0.88 o 
   6   0  12       18.87       16.22      1.46 o 
   7   0  12       85.60       91.80      3.11 o 
   8   0  12        2.91        3.74      1.08 o 
   9   0  12      135.59      145.45      4.37 o 
  10   0  12      147.36      149.93      8.47 o 
  11   0  12        2.61        0.71      1.83 o 
  12   0  12        4.12        3.01      2.45 o 
 -17   1  12       25.44       29.71      1.99 o 
 -16   1  12       29.87       33.09      1.62 o 
 -15   1  12      379.74      387.35      5.03 o 
 -14   1  12       32.31       37.65      1.53 o 
 -13   1  12      205.33      214.97      3.48 o 
 -12   1  12       17.76       17.50      1.22 o 
 -11   1  12        2.93        3.47      0.58 o 
 -10   1  12       62.17       49.36      1.42 o 
  -9   1  12        0.93        0.28      0.42 o 
  -8   1  12      259.59      246.58      3.50 o 
  -7   1  12     1056.78      968.08      9.86 o 
  -6   1  12      454.82      465.07      3.93 o 
  -5   1  12      410.35      400.20      3.50 o 
  -4   1  12        0.20        0.91      0.24 o 
  -3   1  12       83.84      101.69      1.21 o 
  -2   1  12       99.90      104.87      1.08 o 
  -1   1  12     1555.30     1463.76      9.02 o 
   0   1  12     1542.17     1552.73     12.10 o 
   1   1  12      921.86      911.63      9.34 o 
   2   1  12       10.54       10.72      0.61 o 
   3   1  12        0.93       -0.30      0.33 o 
   4   1  12       18.17       15.89      0.88 o 
   5   1  12      418.24      377.61      4.89 o 
   6   1  12       96.40       80.76      1.94 o 
   7   1  12      211.31      188.74      3.31 o 
   8   1  12        0.42       -0.47      0.54 o 
   9   1  12        4.46        4.11      0.95 o 
  10   1  12       11.29       10.41      2.00 o 
  11   1  12      132.45      136.38      5.86 o 
 -17   2  12       53.16       54.17      2.47 o 
 -16   2  12       41.32       45.70      1.88 o 
 -15   2  12       25.04       25.84      1.44 o 
 -14   2  12       21.07       17.61      1.22 o 
 -13   2  12       81.54       80.42      2.08 o 
 -12   2  12      165.07      162.80      2.90 o 
 -11   2  12        6.32        6.64      0.77 o 
 -10   2  12        7.96        7.45      0.74 o 
  -9   2  12       85.94       77.34      2.03 o 
  -8   2  12      105.87       95.63      1.99 o 
  -7   2  12       24.49       19.84      1.01 o 
  -6   2  12      483.77      498.10      4.49 o 
  -5   2  12        7.28        5.76      0.47 o 
  -4   2  12      209.56      227.49      2.43 o 
  -3   2  12      161.86      161.41      1.97 o 
  -2   2  12       10.93       10.24      0.65 o 
  -1   2  12       63.92       54.23      1.46 o 
   0   2  12      491.29      475.92      4.71 o 
   1   2  12      830.27      823.08      7.56 o 
   2   2  12       37.89       35.05      1.19 o 
   3   2  12       65.39       56.00      1.28 o 
   4   2  12       22.90       28.28      1.76 o 
   5   2  12       15.56       15.20      0.95 o 
   6   2  12       70.33       70.87      2.13 o 
   7   2  12        1.28        1.46      0.61 o 
   8   2  12       32.68       30.08      1.70 o 
   9   2  12       51.00       50.23      2.41 o 
  10   2  12       66.39       62.63      3.90 o 
  11   2  12        1.09       -1.18      1.20 o 
 -17   3  12       41.55       43.27      2.32 o 
 -16   3  12       64.48       69.48      2.52 o 
 -15   3  12        5.27        4.46      0.95 o 
 -14   3  12      174.65      179.63      3.29 o 
 -13   3  12       35.21       33.89      1.56 o 
 -12   3  12      100.26      102.49      2.30 o 
 -11   3  12       17.77       16.86      1.08 o 
 -10   3  12       41.09       41.74      1.68 o 
  -9   3  12        7.12        6.62      0.78 o 
  -8   3  12       61.67       73.90      1.95 o 
  -7   3  12      353.25      336.02      3.90 o 
  -6   3  12      346.45      376.34      4.01 o 
  -5   3  12        8.45        3.67      0.29 o 
  -4   3  12      316.12      289.05      3.23 o 
  -3   3  12        0.73        0.31      0.32 o 
  -2   3  12      704.44      634.31      5.56 o 
  -1   3  12       36.36       32.61      0.74 o 
   0   3  12      555.94      510.97      5.12 o 
   1   3  12       58.75       64.41      1.34 o 
   2   3  12      115.18      117.10      1.97 o 
   3   3  12        2.13        1.87      0.47 o 
   4   3  12        2.94        2.38      0.53 o 
   5   3  12       60.39       57.72      1.63 o 
   6   3  12       10.79       10.60      0.99 o 
   7   3  12       25.61       25.48      1.54 o 
   8   3  12       77.86       73.17      2.84 o 
   9   3  12       13.24       17.22      1.64 o 
  10   3  12        0.14       -0.05      0.94 o 
  11   3  12       42.85       41.82      3.14 o 
 -16   4  12        3.07        3.32      1.04 o 
 -15   4  12        3.12        2.93      1.00 o 
 -14   4  12        9.38       11.25      1.17 o 
 -13   4  12       20.35       22.43      1.46 o 
 -12   4  12      126.22      125.36      2.77 o 
 -11   4  12        5.51        5.83      0.90 o 
 -10   4  12       26.00       25.16      1.35 o 
  -9   4  12        0.20       -0.51      0.51 o 
  -8   4  12        0.00        0.08      0.46 o 
  -7   4  12       35.37       35.26      2.11 o 
  -6   4  12      131.34      146.95      2.77 o 
  -5   4  12       56.60       57.79      1.43 o 
  -4   4  12        8.44       10.36      0.97 o 
  -3   4  12      730.61      718.02      7.39 o 
  -2   4  12       15.10       13.24      0.61 o 
  -1   4  12      484.56      492.69      5.04 o 
   0   4  12       19.50       21.79      0.81 o 
   1   4  12        0.66        0.85      0.36 o 
   2   4  12        8.10        7.71      0.64 o 
   3   4  12      103.96       98.17      2.04 o 
   4   4  12       19.99       21.91      1.15 o 
   5   4  12        0.76        1.30      0.56 o 
   6   4  12      111.16      111.25      2.48 o 
   7   4  12        0.79        0.83      0.78 o 
   8   4  12      152.70      156.12      3.58 o 
   9   4  12       39.59       42.96      2.22 o 
  10   4  12        2.18        3.85      3.41 o 
  11   4  12        0.06        1.15      2.23 o 
 -16   5  12       22.90       25.79      1.76 o 
 -15   5  12        0.08        0.41      0.78 o 
 -14   5  12      126.29      126.40      3.26 o 
 -13   5  12       23.76       26.16      1.58 o 
 -12   5  12       15.51       16.17      1.27 o 
 -11   5  12      114.77      111.43      2.62 o 
 -10   5  12       34.45       32.01      1.56 o 
  -9   5  12       93.48       87.27      2.19 o 
  -8   5  12       30.49       25.41      1.15 o 
  -7   5  12      192.66      176.19      2.45 o 
  -6   5  12      278.05      275.91      3.24 o 
  -5   5  12      343.79      313.76      3.49 o 
  -4   5  12        1.40        1.02      0.38 o 
  -3   5  12       21.12       21.79      0.85 o 
  -2   5  12        6.13        7.87      0.58 o 
  -1   5  12       75.77       73.97      1.55 o 
   0   5  12       81.48       85.16      1.71 o 
   1   5  12       38.08       40.23      1.24 o 
   2   5  12      167.33      166.80      3.26 o 
   3   5  12       25.01       23.62      1.18 o 
   4   5  12       90.54       92.47      2.13 o 
   5   5  12       13.00       16.72      1.14 o 
   6   5  12       11.98       15.25      1.26 o 
   7   5  12      190.75      198.53      3.74 o 
   8   5  12       17.07       16.45      1.65 o 
   9   5  12       40.23       40.30      2.84 o 
  10   5  12        0.30        1.06      1.66 o 
 -15   6  12        2.31        3.38      0.90 o 
 -14   6  12       39.58       39.50      1.90 o 
 -13   6  12        8.98       10.04      1.09 o 
 -12   6  12        6.14        6.97      0.97 o 
 -11   6  12        3.31        2.97      0.72 o 
 -10   6  12       18.73       18.87      1.13 o 
  -9   6  12        9.14        5.60      0.76 o 
  -8   6  12       86.81       79.39      1.93 o 
  -7   6  12       84.32       81.02      1.75 o 
  -6   6  12      176.93      182.40      2.74 o 
  -5   6  12       20.21       22.06      1.65 o 
  -4   6  12       38.36       36.21      1.16 o 
  -3   6  12        0.02       -0.23      0.48 o 
  -2   6  12       58.63       53.96      1.34 o 
  -1   6  12      107.24      109.53      2.08 o 
   0   6  12        0.62        0.57      0.44 o 
   1   6  12       33.90       34.38      1.30 o 
   2   6  12       10.50       11.04      0.87 o 
   3   6  12       41.84       40.17      2.01 o 
   4   6  12        0.60        0.77      0.72 o 
   5   6  12        0.85        0.94      0.73 o 
   6   6  12        3.34        1.67      0.83 o 
   7   6  12       23.49       28.41      1.81 o 
   8   6  12        0.06        1.36      1.03 o 
   9   6  12        1.00        2.11      1.30 o 
 -14   7  12        7.22        7.71      1.05 o 
 -13   7  12       67.32       71.51      2.81 o 
 -12   7  12        2.04        2.22      0.85 o 
 -11   7  12       17.49       17.68      1.27 o 
 -10   7  12       18.62       17.36      1.17 o 
  -9   7  12       11.75       11.45      1.05 o 
  -8   7  12        0.05       -0.14      0.59 o 
  -7   7  12       42.46       39.26      1.88 o 
  -6   7  12       19.89       16.50      1.58 o 
  -5   7  12      117.93      114.00      2.27 o 
  -4   7  12       53.45       53.41      1.77 o 
  -3   7  12        0.08        0.73      0.52 o 
  -2   7  12        9.38        7.61      1.19 o 
  -1   7  12      141.74      136.66      4.29 o 
   0   7  12       13.70       14.64      1.02 o 
   1   7  12       39.51       43.36      1.71 o 
   2   7  12        9.28        8.03      0.99 o 
   3   7  12       46.03       51.85      2.70 o 
   4   7  12        8.00        7.78      1.14 o 
   5   7  12       40.44       46.41      3.07 o 
   6   7  12       30.63       34.04      3.52 o 
   7   7  12       83.47       90.68      3.65 o 
   8   7  12       22.11       25.89      2.41 o 
 -13   8  12        3.76        3.37      1.08 o 
 -12   8  12       57.37       60.11      2.26 o 
 -11   8  12        3.62        4.46      1.31 o 
 -10   8  12        7.98        9.28      1.14 o 
  -9   8  12       18.99       15.92      1.17 o 
  -8   8  12        1.48        2.00      0.65 o 
  -7   8  12        7.35        7.95      0.95 o 
  -6   8  12        5.54        5.11      0.84 o 
  -5   8  12        0.08        0.17      0.59 o 
  -4   8  12        0.68        1.70      0.74 o 
  -3   8  12       18.49       20.92      1.39 o 
  -2   8  12       46.24       44.70      1.98 o 
  -1   8  12       39.76       39.97      2.27 o 
   0   8  12        6.57        9.36      2.87 o 
   1   8  12        6.20        8.36      1.06 o 
   2   8  12       13.29       11.18      1.19 o 
   3   8  12       15.29       14.70      1.48 o 
   4   8  12        0.17       -0.98      1.00 o 
   5   8  12       75.36       73.62      3.86 o 
   6   8  12       33.05       35.79      2.72 o 
   7   8  12        0.20       -1.15      1.15 o 
 -11   9  12        0.31        1.21      0.94 o 
 -10   9  12        1.26        1.79      0.92 o 
  -9   9  12        0.00       -0.01      0.81 o 
  -8   9  12       58.59       57.13      2.30 o 
  -7   9  12        6.67        7.35      1.16 o 
  -6   9  12      173.48      174.69      4.29 o 
  -5   9  12      163.78      162.87      3.70 o 
  -4   9  12      161.88      162.00      3.64 o 
  -3   9  12        8.77        9.49      1.14 o 
  -2   9  12       34.43       33.20      1.81 o 
  -1   9  12       22.04       24.36      1.63 o 
   0   9  12        3.43        3.73      0.97 o 
   1   9  12        0.16        0.41      0.81 o 
   2   9  12        0.49        0.00      0.87 o 
   3   9  12        0.06        2.34      2.41 o 
   4   9  12        2.44        0.51      2.55 o 
   5   9  12       45.74       52.46      3.25 o 
  -9  10  12        1.57        2.80      1.32 o 
  -8  10  12        6.52        3.73      1.25 o 
  -7  10  12        1.37        2.68      1.04 o 
  -6  10  12       32.50       29.90      2.45 o 
  -5  10  12       19.59       21.78      1.93 o 
  -4  10  12       35.57       31.07      2.18 o 
  -3  10  12        4.75        4.45      2.55 o 
  -2  10  12        2.77        5.76      1.85 o 
  -1  10  12       98.08       90.45      3.18 o 
   0  10  12        0.01        0.49      1.02 o 
   1  10  12       13.65       15.04      1.68 o 
   2  10  12        0.63       -0.53      1.54 o 
   3  10  12       15.34       16.71      1.78 o 
  -5  11  12       17.75       16.80      1.81 o 
  -4  11  12       41.49       33.56      2.35 o 
  -3  11  12       10.50       11.70      1.60 o 
  -2  11  12       14.96       16.48      1.75 o 
  -1  11  12        0.05        2.23      1.57 o 
 -17   1  13        4.19        3.10      0.90 o 
 -16   1  13       17.28       17.32      1.25 o 
 -15   1  13        4.62        4.43      0.83 o 
 -14   1  13      183.36      192.69      3.26 o 
 -13   1  13       49.45       53.61      1.70 o 
 -12   1  13       57.45       60.29      1.85 o 
 -11   1  13      116.15      118.43      2.19 o 
 -10   1  13        2.89        2.11      0.49 o 
  -9   1  13        1.92        3.48      0.60 o 
  -8   1  13       71.98       70.43      1.69 o 
  -7   1  13       90.45       67.89      1.60 o 
  -6   1  13      149.20      131.75      1.52 o 
  -5   1  13      117.75       97.89      1.53 o 
  -4   1  13       35.82       48.09      0.96 o 
  -3   1  13      376.34      356.56      3.20 o 
  -2   1  13        0.69        0.24      0.25 o 
  -1   1  13      511.12      474.58      3.93 o 
   0   1  13      404.42      382.92      4.08 o 
   1   1  13       51.35       45.10      1.14 o 
   2   1  13       87.91       82.11      1.61 o 
   3   1  13        3.95        4.28      0.58 o 
   4   1  13        0.96        0.58      0.56 o 
   5   1  13       22.57       20.49      1.11 o 
   6   1  13       50.28       47.12      1.58 o 
   7   1  13       42.24       40.62      1.65 o 
   8   1  13        4.45        3.97      0.82 o 
   9   1  13        2.04        2.00      0.85 o 
  10   1  13       31.69       31.40      4.92 o 
  11   1  13        9.77       10.17      2.25 o 
 -17   2  13        6.10        6.45      1.03 o 
 -16   2  13        4.43        3.51      0.88 o 
 -15   2  13       62.33       62.61      2.02 o 
 -14   2  13        0.00       -0.66      0.66 o 
 -13   2  13        3.06        2.25      0.70 o 
 -12   2  13       12.02       12.05      1.00 o 
 -11   2  13       41.17       37.07      1.52 o 
 -10   2  13        4.81        3.13      0.61 o 
  -9   2  13       11.26       13.29      1.07 o 
  -8   2  13       41.36       34.47      1.33 o 
  -7   2  13        0.31        1.05      0.46 o 
  -6   2  13       82.87       80.61      1.13 o 
  -5   2  13      106.62       84.70      1.45 o 
  -4   2  13      105.18      108.15      1.61 o 
  -3   2  13       51.94       52.29      1.21 o 
  -2   2  13       23.87       25.37      0.89 o 
  -1   2  13      323.97      304.82      3.06 o 
   0   2  13       28.89       29.31      0.86 o 
   1   2  13       18.69       17.69      0.87 o 
   2   2  13       34.27       30.08      0.99 o 
   3   2  13       24.01       22.11      1.13 o 
   4   2  13        0.17        0.13      0.73 o 
   5   2  13       56.57       56.58      1.61 o 
   6   2  13       57.42       62.80      1.80 o 
   7   2  13       45.91       41.55      1.89 o 
   8   2  13      105.18      109.04      3.56 o 
   9   2  13       26.12       26.52      1.94 o 
  10   2  13        6.03        9.13      2.08 o 
  11   2  13        7.94        7.11      2.03 o 
 -17   3  13       47.60       48.19      2.46 o 
 -16   3  13        4.70        6.46      1.03 o 
 -15   3  13       18.15       16.82      1.36 o 
 -14   3  13       64.43       72.77      2.53 o 
 -13   3  13        1.78        1.45      0.71 o 
 -12   3  13        4.54        3.76      0.75 o 
 -11   3  13        5.59        5.78      0.76 o 
 -10   3  13       54.52       53.88      1.69 o 
  -9   3  13       75.55       65.24      1.77 o 
  -8   3  13      554.15      501.41      5.71 o 
  -7   3  13      629.94      556.96      5.33 o 
  -6   3  13     1815.09     1656.39     15.37 o 
  -5   3  13      140.59      127.58      1.80 o 
  -4   3  13       32.13       22.92      0.91 o 
  -3   3  13       18.43       20.03      0.97 o 
  -2   3  13        3.87        6.99      0.48 o 
  -1   3  13      133.63      120.71      1.72 o 
   0   3  13      421.41      401.81      4.26 o 
   1   3  13        4.51        3.67      0.67 o 
   2   3  13        0.50        0.47      0.49 o 
   3   3  13        2.29        3.38      0.55 o 
   4   3  13       22.51       23.14      1.17 o 
   5   3  13        0.01        0.08      0.52 o 
   6   3  13      377.79      368.86      5.72 o 
   7   3  13       11.85       10.15      1.76 o 
   8   3  13      257.30      251.75      5.47 o 
   9   3  13        3.47        4.34      1.28 o 
  10   3  13        0.09        0.62      1.13 o 
 -16   4  13        3.74        4.64      1.10 o 
 -15   4  13        6.62        6.61      1.07 o 
 -14   4  13       47.50       46.32      2.07 o 
 -13   4  13        2.71        2.54      0.82 o 
 -12   4  13        3.90        2.11      0.79 o 
 -11   4  13        1.15        1.05      0.60 o 
 -10   4  13       34.19       35.62      1.73 o 
  -9   4  13       76.29       70.02      1.91 o 
  -8   4  13       29.98       26.41      1.33 o 
  -7   4  13       18.91       17.16      0.93 o 
  -6   4  13        8.03        7.68      0.65 o 
  -5   4  13      618.53      575.64      5.67 o 
  -4   4  13        0.00       -0.10      0.35 o 
  -3   4  13        2.28        3.02      0.37 o 
  -2   4  13        4.10        3.76      0.43 o 
  -1   4  13      156.37      146.36      2.07 o 
   0   4  13      100.17      103.92      1.73 o 
   1   4  13       32.80       32.26      1.15 o 
   2   4  13       98.90       99.69      1.93 o 
   3   4  13       12.99       14.43      0.95 o 
   4   4  13       19.89       20.94      1.17 o 
   5   4  13        8.02        7.23      0.82 o 
   6   4  13        7.47        6.78      0.94 o 
   7   4  13        9.16        6.02      1.08 o 
   8   4  13       28.75       29.17      1.98 o 
   9   4  13        0.03        1.74      1.08 o 
  10   4  13        4.29        4.32      2.75 o 
 -16   5  13       25.80       26.61      1.68 o 
 -15   5  13        2.23        1.45      1.01 o 
 -14   5  13       23.46       22.64      1.57 o 
 -13   5  13      122.33      121.80      2.97 o 
 -12   5  13      122.14      120.35      2.81 o 
 -11   5  13       30.57       34.26      1.80 o 
 -10   5  13       51.80       53.84      2.52 o 
  -9   5  13       25.17       21.52      1.38 o 
  -8   5  13       46.13       40.20      1.60 o 
  -7   5  13      158.37      151.18      2.40 o 
  -6   5  13      255.49      238.73      2.95 o 
  -5   5  13      169.11      167.49      2.28 o 
  -4   5  13       24.50       25.47      0.91 o 
  -3   5  13        6.65        5.15      0.53 o 
  -2   5  13       79.13       71.96      1.52 o 
  -1   5  13        2.55        4.69      1.07 o 
   0   5  13       78.71       79.85      1.69 o 
   1   5  13       32.79       35.79      1.29 o 
   2   5  13        0.84        1.59      0.48 o 
   3   5  13        9.37        7.99      0.79 o 
   4   5  13       36.78       37.67      2.57 o 
   5   5  13      104.58      103.40      3.44 o 
   6   5  13      444.56      467.83      7.00 o 
   7   5  13       84.89       93.44      3.03 o 
   8   5  13      176.67      180.95      5.18 o 
   9   5  13        3.71        2.26      1.37 o 
 -15   6  13        7.24        7.28      1.12 o 
 -14   6  13        2.37        2.42      0.87 o 
 -13   6  13       18.68       20.41      1.34 o 
 -12   6  13       15.01       15.81      1.16 o 
 -11   6  13       16.37       14.38      1.07 o 
 -10   6  13        7.39        6.48      0.80 o 
  -9   6  13       40.01       37.57      1.53 o 
  -8   6  13       19.48       17.50      1.02 o 
  -7   6  13        0.57        0.67      0.46 o 
  -6   6  13       21.06       20.97      1.18 o 
  -5   6  13      122.44      122.24      2.12 o 
  -4   6  13       12.95       14.07      0.84 o 
  -3   6  13       24.00       24.12      1.00 o 
  -2   6  13      137.10      135.99      2.38 o 
  -1   6  13       30.25       30.50      1.18 o 
   0   6  13        0.96        1.23      0.50 o 
   1   6  13       27.44       27.41      1.65 o 
   2   6  13        2.72        3.65      1.03 o 
   3   6  13       35.14       31.91      1.64 o 
   4   6  13       46.50       48.33      2.07 o 
   5   6  13        4.05        3.73      0.97 o 
   6   6  13        8.41        8.18      1.14 o 
   7   6  13       16.63       15.08      1.74 o 
   8   6  13       17.13       19.81      2.15 o 
   9   6  13       14.16       12.61      2.19 o 
 -14   7  13       64.98       60.44      2.33 o 
 -13   7  13       65.97       67.90      2.30 o 
 -12   7  13      143.51      146.50      4.04 o 
 -11   7  13       23.24       23.65      1.37 o 
 -10   7  13       11.11       11.49      1.07 o 
  -9   7  13       70.20       68.56      2.00 o 
  -8   7  13       26.62       26.31      1.71 o 
  -7   7  13      111.60      107.06      2.33 o 
  -6   7  13        9.27        7.25      0.89 o 
  -5   7  13      433.86      440.72      6.51 o 
  -4   7  13        4.26        4.55      0.93 o 
  -3   7  13       10.61       11.08      0.91 o 
  -2   7  13        0.58       -0.28      0.50 o 
  -1   7  13        1.24        0.60      0.59 o 
   0   7  13        6.34        6.68      0.80 o 
   1   7  13       14.93       12.24      1.10 o 
   2   7  13        4.39        6.01      1.09 o 
   3   7  13        1.49        1.29      0.89 o 
   4   7  13        2.51        2.13      0.96 o 
   5   7  13      188.16      204.05      5.64 o 
   6   7  13       18.39       12.73      6.04 o 
   7   7  13       40.82       46.65      4.10 o 
   8   7  13        1.09        1.40      1.77 o 
 -13   8  13        7.71        9.75      1.43 o 
 -12   8  13       65.64       70.55      3.66 o 
 -11   8  13        0.37        1.89      0.86 o 
 -10   8  13       33.13       35.50      2.67 o 
  -9   8  13        7.48        7.45      0.99 o 
  -8   8  13       17.09       15.68      1.17 o 
  -7   8  13       10.34       12.77      1.12 o 
  -6   8  13       40.51       36.22      1.64 o 
  -5   8  13      152.04      148.35      3.30 o 
  -4   8  13       18.52       16.54      1.28 o 
  -3   8  13        5.23        4.07      0.89 o 
  -2   8  13       15.44       11.30      1.66 o 
  -1   8  13        0.36        0.50      0.73 o 
   0   8  13       62.77       63.75      3.75 o 
   1   8  13        6.23        6.42      1.01 o 
   2   8  13        4.20        4.43      1.11 o 
   3   8  13        9.43       11.13      1.84 o 
   4   8  13       66.93       68.30      3.16 o 
   5   8  13        7.95        9.83      1.66 o 
   6   8  13        9.58       18.00      2.12 o 
 -11   9  13        0.46        2.63      1.02 o 
 -10   9  13       27.96       31.10      1.89 o 
  -9   9  13       19.83       19.58      1.56 o 
  -8   9  13        2.13        2.17      0.94 o 
  -7   9  13       25.19       24.82      1.75 o 
  -6   9  13        1.33       -0.03      0.93 o 
  -5   9  13       67.68       66.24      2.75 o 
  -4   9  13        0.20        0.76      0.75 o 
  -3   9  13        0.20        0.07      0.76 o 
  -2   9  13        0.20       -0.78      0.78 o 
  -1   9  13        0.00        0.53      1.32 o 
   0   9  13        6.02        6.62      1.59 o 
   1   9  13        0.47       -0.87      0.87 o 
   2   9  13       44.05       52.09      2.87 o 
   3   9  13        1.12        2.83      1.26 o 
   4   9  13        7.05        7.78      1.59 o 
   5   9  13       16.38       16.01      2.67 o 
  -9  10  13        7.52       11.55      2.04 o 
  -8  10  13       37.72       36.47      2.21 o 
  -7  10  13       10.09        9.32      1.52 o 
  -6  10  13        0.01        1.06      1.05 o 
  -5  10  13       10.10       12.23      1.56 o 
  -4  10  13       19.14       18.59      1.99 o 
  -3  10  13        3.98        2.44      1.79 o 
  -2  10  13       15.00       14.08      2.65 o 
  -1  10  13       31.22       31.35      2.20 o 
   0  10  13        0.07       -0.83      1.33 o 
   1  10  13       68.98       67.68      2.95 o 
   2  10  13        2.27        3.59      1.71 o 
 -17   0  14        1.76        1.00      2.19 o 
 -16   0  14       14.46       10.50      1.79 o 
 -15   0  14        0.27        0.14      1.00 o 
 -14   0  14        8.96        8.39      1.16 o 
 -13   0  14        5.47        3.89      1.08 o 
 -12   0  14       61.46       58.21      2.21 o 
 -11   0  14      459.20      454.84      7.86 o 
 -10   0  14       64.00       59.52      2.29 o 
  -9   0  14       69.93       49.58      2.04 o 
  -8   0  14        3.39        3.35      0.77 o 
  -7   0  14      337.55      313.76      6.24 o 
  -6   0  14       23.28       28.54      1.31 o 
  -5   0  14       17.55       14.73      0.80 o 
  -4   0  14        1.70        0.42      0.29 o 
  -3   0  14        0.10        0.28      0.24 o 
  -2   0  14      579.46      568.55      6.25 o 
  -1   0  14       31.18       28.94      1.04 o 
   0   0  14       71.54       63.55      1.82 o 
   1   0  14       43.14       44.64      1.61 o 
   2   0  14      327.36      312.99      6.95 o 
   3   0  14        1.06       -0.75      0.75 o 
   4   0  14       22.66       24.50      1.64 o 
   5   0  14       10.99        9.16      1.19 o 
   6   0  14        5.35        7.19      1.17 o 
   7   0  14      123.28      141.30      4.14 o 
   8   0  14        7.30        5.95      1.33 o 
   9   0  14      105.30      110.74      4.86 o 
  10   0  14       12.69       10.17      3.14 o 
 -17   1  14       14.66       21.14      1.53 o 
 -16   1  14      121.31      124.13      2.86 o 
 -15   1  14       60.84       62.05      1.94 o 
 -14   1  14       15.17       16.49      1.15 o 
 -13   1  14       12.32       13.17      1.02 o 
 -12   1  14       14.18       14.96      0.99 o 
 -11   1  14      115.73      118.37      2.36 o 
 -10   1  14       88.80       87.65      2.42 o 
  -9   1  14       28.62       28.34      1.31 o 
  -8   1  14      108.57      117.74      2.27 o 
  -7   1  14      504.75      440.88      4.67 o 
  -6   1  14      468.43      377.58      4.08 o 
  -5   1  14      160.42      119.22      1.76 o 
  -4   1  14        4.02        6.69      0.50 o 
  -3   1  14      120.51       97.93      1.94 o 
  -2   1  14      422.04      407.76      3.77 o 
  -1   1  14      201.76      180.88      2.25 o 
   0   1  14     2325.48     2247.79     20.17 o 
   1   1  14     1054.71     1013.23     10.47 o 
   2   1  14     1103.32     1066.56     11.03 o 
   3   1  14      104.98      106.16      2.20 o 
   4   1  14        2.85        2.45      0.55 o 
   5   1  14       21.24       18.48      1.09 o 
   6   1  14       23.49       21.44      1.26 o 
   7   1  14       79.10       78.85      2.35 o 
   8   1  14        1.58        1.49      0.74 o 
   9   1  14       11.84       11.55      1.48 o 
  10   1  14       18.28       25.68      3.11 o 
 -17   2  14       12.56       14.88      1.27 o 
 -16   2  14        0.67        1.28      0.79 o 
 -15   2  14       34.34       32.82      1.60 o 
 -14   2  14        1.91        2.15      0.75 o 
 -13   2  14       23.98       20.76      1.30 o 
 -12   2  14        0.03        0.25      0.69 o 
 -11   2  14      424.13      415.33      6.01 o 
 -10   2  14       13.02       12.08      1.47 o 
  -9   2  14       50.40       48.41      1.51 o 
  -8   2  14        1.32        1.75      0.53 o 
  -7   2  14        0.66        0.84      0.41 o 
  -6   2  14       48.80       39.35      1.06 o 
  -5   2  14       31.58       35.27      0.98 o 
  -4   2  14      240.43      206.68      2.81 o 
  -3   2  14        1.32        1.74      0.41 o 
  -2   2  14       95.28       93.53      1.94 o 
  -1   2  14       33.79       36.13      0.84 o 
   0   2  14       22.31       19.96      0.82 o 
   1   2  14       48.45       49.89      1.28 o 
   2   2  14       50.34       48.28      1.34 o 
   3   2  14       10.87       10.83      0.88 o 
   4   2  14       38.89       38.43      1.34 o 
   5   2  14        8.44        7.86      0.90 o 
   6   2  14       18.45       17.85      1.34 o 
   7   2  14        0.29        0.53      0.71 o 
   8   2  14        0.03        1.13      0.88 o 
   9   2  14        0.61        0.62      1.08 o 
  10   2  14       21.51       28.74      3.24 o 
 -17   3  14       23.91       26.98      1.81 o 
 -16   3  14        2.87        1.53      0.84 o 
 -15   3  14        0.01        0.15      0.88 o 
 -14   3  14      108.23      105.07      2.55 o 
 -13   3  14      421.63      426.02      5.58 o 
 -12   3  14      108.79      106.16      2.47 o 
 -11   3  14      290.35      291.83      4.59 o 
 -10   3  14       81.53       85.25      2.05 o 
  -9   3  14       37.76       34.96      1.44 o 
  -8   3  14      123.43      112.91      2.07 o 
  -7   3  14        0.00        0.78      0.42 o 
  -6   3  14       43.66       39.83      1.01 o 
  -5   3  14      118.66      134.11      2.22 o 
  -4   3  14      150.68      148.20      2.32 o 
  -3   3  14       10.46       11.49      0.72 o 
  -2   3  14       51.39       47.21      0.93 o 
  -1   3  14       34.93       32.44      0.87 o 
   0   3  14       49.10       49.67      1.19 o 
   1   3  14        2.35        1.67      0.45 o 
   2   3  14      220.18      213.78      3.26 o 
   3   3  14      275.09      252.05      3.75 o 
   4   3  14       23.23       22.73      1.31 o 
   5   3  14        8.19        9.10      0.96 o 
   6   3  14        8.48       12.06      1.31 o 
   7   3  14       69.00       75.09      2.41 o 
   8   3  14       23.96       27.36      2.28 o 
   9   3  14       39.61       38.66      2.75 o 
  10   3  14        0.34        1.02      1.21 o 
 -16   4  14        6.52        6.24      1.18 o 
 -15   4  14        2.40        1.49      0.89 o 
 -14   4  14       92.80       90.31      2.56 o 
 -13   4  14       35.45       33.20      1.75 o 
 -12   4  14       45.38       42.19      1.89 o 
 -11   4  14       83.83       86.68      2.29 o 
 -10   4  14       41.46       40.27      1.85 o 
  -9   4  14       13.24       10.20      1.06 o 
  -8   4  14       25.03       19.13      1.17 o 
  -7   4  14        2.35        1.77      0.48 o 
  -6   4  14       19.82       18.13      0.87 o 
  -5   4  14       42.77       47.49      1.17 o 
  -4   4  14        6.64        7.67      0.50 o 
  -3   4  14       57.53       58.95      1.16 o 
  -2   4  14      104.13      102.13      1.74 o 
  -1   4  14        0.07       -0.32      0.32 o 
   0   4  14        5.86        5.35      0.59 o 
   1   4  14       36.85       37.51      1.92 o 
   2   4  14      104.54       98.07      2.08 o 
   3   4  14        4.35        4.65      0.69 o 
   4   4  14        1.65        1.64      0.60 o 
   5   4  14        1.25        1.62      0.64 o 
   6   4  14        2.07        2.17      0.78 o 
   7   4  14        1.37        1.15      0.92 o 
   8   4  14        0.28        1.47      1.13 o 
   9   4  14        0.27       -0.65      1.07 o 
 -15   5  14       25.56       29.90      1.98 o 
 -14   5  14       20.58       24.96      1.63 o 
 -13   5  14      237.88      241.79      4.29 o 
 -12   5  14        1.71        0.64      0.68 o 
 -11   5  14       54.24       53.99      2.00 o 
 -10   5  14        8.55        8.12      0.99 o 
  -9   5  14       24.60       22.52      1.64 o 
  -8   5  14      192.91      194.62      3.21 o 
  -7   5  14      301.53      298.15      3.57 o 
  -6   5  14        0.20        0.39      0.47 o 
  -5   5  14      659.73      652.34      7.17 o 
  -4   5  14        0.55        0.69      0.42 o 
  -3   5  14       43.33       49.92      1.26 o 
  -2   5  14        0.00        0.41      0.37 o 
  -1   5  14        2.60        1.66      0.48 o 
   0   5  14       59.24       61.83      1.77 o 
   1   5  14       36.03       34.42      1.46 o 
   2   5  14        0.38        0.01      0.38 o 
   3   5  14       59.27       60.22      1.75 o 
   4   5  14      116.27      117.38      2.57 o 
   5   5  14       26.15       22.30      1.48 o 
   6   5  14       83.12       91.03      2.65 o 
   7   5  14       23.19       22.00      2.08 o 
   8   5  14       63.14       70.21      4.55 o 
   9   5  14       17.54       15.88      2.28 o 
 -15   6  14        9.08       10.66      1.22 o 
 -14   6  14       20.08       19.88      1.46 o 
 -13   6  14        0.71        0.52      0.73 o 
 -12   6  14       27.19       24.72      1.38 o 
 -11   6  14       54.85       58.39      1.81 o 
 -10   6  14        8.91        6.99      0.83 o 
  -9   6  14        5.63        5.61      0.79 o 
  -8   6  14        0.00        0.49      0.70 o 
  -7   6  14        0.35        0.12      0.50 o 
  -6   6  14       16.92       15.57      1.00 o 
  -5   6  14        1.83        3.14      0.59 o 
  -4   6  14       32.89       30.36      1.12 o 
  -3   6  14        0.08       -0.45      0.45 o 
  -2   6  14       55.69       55.45      1.57 o 
  -1   6  14      100.52       88.31      1.92 o 
   0   6  14        7.01        7.21      0.75 o 
   1   6  14       77.31       71.17      2.45 o 
   2   6  14        4.88        3.85      0.76 o 
   3   6  14        2.16        2.82      0.73 o 
   4   6  14       11.69       11.78      1.83 o 
   5   6  14       12.79       12.16      1.54 o 
   6   6  14       50.94       51.85      2.77 o 
   7   6  14        3.01        3.21      1.56 o 
   8   6  14       22.65       19.47      2.15 o 
 -14   7  14        1.45        0.92      0.89 o 
 -13   7  14       38.52       43.89      1.99 o 
 -12   7  14      124.48      121.75      2.69 o 
 -11   7  14       30.89       31.22      1.56 o 
 -10   7  14        0.16       -0.32      0.62 o 
  -9   7  14       21.35       20.69      1.39 o 
  -8   7  14        0.47        0.98      0.59 o 
  -7   7  14        6.16        4.95      0.80 o 
  -6   7  14        0.38        0.15      0.60 o 
  -5   7  14        3.36        3.93      0.75 o 
  -4   7  14       47.62       47.11      2.08 o 
  -3   7  14      403.99      405.68      5.54 o 
  -2   7  14        1.17        2.61      0.63 o 
  -1   7  14        6.91        7.23      0.83 o 
   0   7  14      143.58      137.24      3.29 o 
   1   7  14       52.42       50.56      2.05 o 
   2   7  14       28.91       27.98      1.97 o 
   3   7  14       90.36       86.47      3.15 o 
   4   7  14        4.83        4.62      1.51 o 
   5   7  14        4.24        5.59      1.40 o 
   6   7  14       46.25       46.56      3.11 o 
   7   7  14       71.16       75.33      3.50 o 
 -12   8  14       20.98       20.65      1.63 o 
 -11   8  14        4.46        4.46      0.97 o 
 -10   8  14        0.11       -0.22      0.73 o 
  -9   8  14       10.77       10.45      1.11 o 
  -8   8  14        1.34        0.78      0.62 o 
  -7   8  14       17.33       19.23      1.50 o 
  -6   8  14        0.16       -0.20      0.92 o 
  -5   8  14       42.33       42.64      1.85 o 
  -4   8  14        4.65        5.08      1.05 o 
  -3   8  14        8.23        8.65      1.09 o 
  -2   8  14        6.63        4.81      1.59 o 
  -1   8  14       42.27       38.20      1.92 o 
   0   8  14        1.29        1.02      0.80 o 
   1   8  14       32.61       33.37      2.22 o 
   2   8  14        0.95       -0.90      0.90 o 
   3   8  14        1.84        1.54      1.16 o 
   4   8  14        1.69        3.21      1.27 o 
   5   8  14        9.77       10.48      1.73 o 
 -10   9  14       36.15       39.52      2.46 o 
  -9   9  14       57.06       55.30      2.31 o 
  -8   9  14        4.23        4.15      1.00 o 
  -7   9  14       45.49       43.97      2.37 o 
  -6   9  14       26.40       26.12      3.34 o 
  -5   9  14       14.79       11.12      1.43 o 
  -4   9  14      126.12      121.68      4.02 o 
  -3   9  14       60.15       52.81      2.76 o 
  -2   9  14       24.71       22.19      1.80 o 
  -1   9  14        8.08        7.93      1.29 o 
   0   9  14        0.92        0.18      0.93 o 
   1   9  14        0.02       -1.35      1.35 o 
   2   9  14        6.74        5.44      1.40 o 
   3   9  14        0.18        0.65      1.56 o 
   4   9  14        1.83       -0.49      1.98 o 
  -8  10  14        0.91        2.73      1.30 o 
  -7  10  14        7.33        8.71      1.44 o 
  -6  10  14        2.55        1.40      1.51 o 
  -5  10  14       14.09       12.63      1.77 o 
  -4  10  14        0.56        1.00      1.12 o 
  -3  10  14       17.40       19.63      1.78 o 
  -2  10  14        0.31        1.19      1.19 o 
  -1  10  14        1.83        1.53      1.03 o 
   0  10  14        1.22       -1.06      1.44 o 
   1  10  14        0.00        0.55      1.77 o 
 -17   1  15       59.50       58.00      2.38 o 
 -16   1  15        2.34        3.25      0.87 o 
 -15   1  15       32.95       32.64      1.52 o 
 -14   1  15       34.48       35.44      1.61 o 
 -13   1  15        2.39        3.50      0.69 o 
 -12   1  15       76.66       73.82      1.94 o 
 -11   1  15      101.39      103.35      3.30 o 
 -10   1  15        6.11        4.65      0.74 o 
  -9   1  15      188.22      187.55      3.16 o 
  -8   1  15        2.55        1.86      0.54 o 
  -7   1  15        0.54        1.12      0.45 o 
  -6   1  15        0.38        1.27      0.38 o 
  -5   1  15       59.01       47.86      1.07 o 
  -4   1  15        4.15        5.21      0.49 o 
  -3   1  15       18.19       15.11      0.82 o 
  -2   1  15       36.96       31.86      0.74 o 
  -1   1  15      136.01      129.47      1.84 o 
   0   1  15      238.52      237.16      2.95 o 
   1   1  15      367.88      354.43      4.78 o 
   2   1  15      319.84      310.73      4.10 o 
   3   1  15       45.63       45.00      1.36 o 
   4   1  15       12.17       10.83      0.87 o 
   5   1  15        8.52        8.44      0.84 o 
   6   1  15       10.46       11.98      1.04 o 
   7   1  15       96.09       97.47      2.48 o 
   8   1  15        1.65        2.51      0.91 o 
   9   1  15       58.84       63.74      3.40 o 
  10   1  15       12.91       11.15      2.33 o 
 -17   2  15        8.18        8.54      1.11 o 
 -16   2  15        0.55        0.53      0.72 o 
 -15   2  15       13.26       14.20      1.17 o 
 -14   2  15        7.19        6.88      0.94 o 
 -13   2  15        8.29        8.08      0.94 o 
 -12   2  15       57.77       57.12      1.85 o 
 -11   2  15       18.33       18.08      1.42 o 
 -10   2  15        6.09        7.78      0.86 o 
  -9   2  15       73.88       73.73      1.91 o 
  -8   2  15      182.67      154.40      2.60 o 
  -7   2  15       28.96       26.83      1.03 o 
  -6   2  15      106.69       93.36      1.64 o 
  -5   2  15      141.64      137.14      1.99 o 
  -4   2  15        6.43        5.40      0.58 o 
  -3   2  15        2.06        1.11      0.41 o 
  -2   2  15        0.22        0.46      0.31 o 
  -1   2  15        0.31       -0.01      0.33 o 
   0   2  15       21.41       24.39      0.92 o 
   1   2  15       12.39       14.07      0.83 o 
   2   2  15       56.01       52.38      1.88 o 
   3   2  15       64.38       61.52      1.78 o 
   4   2  15        0.01        0.18      0.53 o 
   5   2  15        0.99        0.66      0.63 o 
   6   2  15        0.03       -0.76      0.76 o 
   7   2  15       10.24       11.02      1.21 o 
   8   2  15        0.94        2.52      1.17 o 
   9   2  15        0.70        1.02      1.20 o 
 -16   3  15        2.32        4.01      1.02 o 
 -15   3  15      107.40      110.33      2.89 o 
 -14   3  15       14.91       13.84      1.38 o 
 -13   3  15       22.30       21.77      1.38 o 
 -12   3  15       28.74       28.75      1.58 o 
 -11   3  15       10.25       13.29      1.26 o 
 -10   3  15        1.70        1.46      0.59 o 
  -9   3  15       86.24       89.79      2.06 o 
  -8   3  15        1.84        4.01      0.66 o 
  -7   3  15       22.84       19.31      0.88 o 
  -6   3  15       13.43       15.91      0.71 o 
  -5   3  15      100.71       87.88      1.95 o 
  -4   3  15        1.76        2.20      0.53 o 
  -3   3  15       66.46       64.77      1.55 o 
  -2   3  15       13.43       11.16      0.53 o 
  -1   3  15        8.50       10.38      0.90 o 
   0   3  15      177.18      168.10      2.83 o 
   1   3  15      683.80      678.84      7.76 o 
   2   3  15      200.63      195.51      3.14 o 
   3   3  15      170.48      172.53      3.34 o 
   4   3  15       28.26       24.52      1.39 o 
   5   3  15       95.68       93.38      2.49 o 
   6   3  15       30.32       31.83      1.91 o 
   7   3  15      473.24      482.96      7.39 o 
   8   3  15       16.13       13.77      2.10 o 
   9   3  15      190.47      212.97      6.74 o 
 -16   4  15       63.43       70.93      2.57 o 
 -15   4  15       37.20       41.65      2.14 o 
 -14   4  15       30.29       29.39      1.75 o 
 -13   4  15       26.81       30.39      1.71 o 
 -12   4  15        0.36        0.20      0.72 o 
 -11   4  15       26.34       23.27      1.60 o 
 -10   4  15       35.45       32.66      1.87 o 
  -9   4  15        4.21        1.73      0.71 o 
  -8   4  15        5.35        3.73      0.74 o 
  -7   4  15        0.06       -0.41      0.41 o 
  -6   4  15        0.23       -0.14      0.37 o 
  -5   4  15        0.66       -0.42      0.42 o 
  -4   4  15       33.92       32.23      0.87 o 
  -3   4  15      129.19      119.03      1.90 o 
  -2   4  15       33.14       35.45      1.04 o 
  -1   4  15       44.70       43.51      1.22 o 
   0   4  15       11.85       11.02      0.79 o 
   1   4  15       25.42       24.11      1.12 o 
   2   4  15        0.02        0.84      0.51 o 
   3   4  15        2.76        3.81      0.68 o 
   4   4  15        2.75        3.58      0.80 o 
   5   4  15      122.48      122.19      2.95 o 
   6   4  15       27.90       32.34      1.82 o 
   7   4  15       63.51       64.92      3.03 o 
   8   4  15       26.85       27.62      2.40 o 
   9   4  15        0.04        0.86      1.24 o 
 -15   5  15        2.82        2.34      1.00 o 
 -14   5  15       22.41       21.73      1.58 o 
 -13   5  15       59.45       63.43      2.22 o 
 -12   5  15        7.08        9.68      1.13 o 
 -11   5  15       22.00       21.29      1.42 o 
 -10   5  15       40.16       36.56      1.86 o 
  -9   5  15        9.30        5.54      1.12 o 
  -8   5  15        8.93        8.09      0.83 o 
  -7   5  15       19.43       18.75      0.91 o 
  -6   5  15      472.33      467.44      5.75 o 
  -5   5  15       20.21       16.36      0.98 o 
  -4   5  15      849.79      852.16      8.41 o 
  -3   5  15       22.39       22.15      0.94 o 
  -2   5  15      142.45      141.98      2.36 o 
  -1   5  15        2.17        2.17      0.67 o 
   0   5  15        0.01        0.15      0.47 o 
   1   5  15      289.36      288.66      4.58 o 
   2   5  15        3.67        4.83      0.69 o 
   3   5  15       57.49       55.20      1.73 o 
   4   5  15       15.43       12.60      1.08 o 
   5   5  15        0.96        0.47      0.75 o 
   6   5  15        2.65        1.74      1.08 o 
   7   5  15       24.20       23.57      2.15 o 
   8   5  15       18.22       21.32      2.91 o 
 -14   6  15        2.62        2.60      0.83 o 
 -13   6  15       58.25       54.58      2.08 o 
 -12   6  15        2.30        2.51      0.75 o 
 -11   6  15        0.31       -0.23      0.61 o 
 -10   6  15        2.81        3.49      0.73 o 
  -9   6  15        1.50        1.39      0.64 o 
  -8   6  15        7.20        7.72      0.74 o 
  -7   6  15        2.35        2.36      0.61 o 
  -6   6  15       11.29        9.57      0.91 o 
  -5   6  15       81.12       82.92      1.94 o 
  -4   6  15       36.56       38.54      1.36 o 
  -3   6  15       53.05       51.75      1.78 o 
  -2   6  15        9.02        7.51      0.79 o 
  -1   6  15        8.63       10.15      0.85 o 
   0   6  15       12.08       14.87      1.23 o 
   1   6  15       27.11       25.62      1.45 o 
   2   6  15        3.31        3.12      0.83 o 
   3   6  15       20.75       24.88      1.53 o 
   4   6  15        9.71        8.85      1.23 o 
   5   6  15       24.41       27.97      2.67 o 
   6   6  15        5.40        4.08      1.26 o 
   7   6  15        4.51        7.89      1.75 o 
 -13   7  15       13.04       11.68      1.15 o 
 -12   7  15      146.69      144.21      2.96 o 
 -11   7  15        0.77        0.95      0.70 o 
 -10   7  15      145.57      147.65      3.07 o 
  -9   7  15       29.03       28.42      1.53 o 
  -8   7  15       10.40       11.09      1.03 o 
  -7   7  15        2.50        2.39      0.71 o 
  -6   7  15      424.60      436.15      6.00 o 
  -5   7  15        5.80        6.13      0.82 o 
  -4   7  15      495.13      494.11      7.00 o 
  -3   7  15        3.03        2.58      0.83 o 
  -2   7  15        0.03        0.50      0.57 o 
  -1   7  15       66.56       66.96      1.91 o 
   0   7  15        0.83       -0.21      0.64 o 
   1   7  15        0.30        0.96      0.78 o 
   2   7  15       28.47       27.34      2.01 o 
   3   7  15        0.79        1.63      1.40 o 
   4   7  15       23.07       23.41      4.36 o 
   5   7  15       12.14       16.86      2.27 o 
   6   7  15        1.40        3.34      1.43 o 
 -12   8  15        9.87       10.26      1.29 o 
 -11   8  15       17.68       17.72      1.65 o 
 -10   8  15       85.67       91.45      2.49 o 
  -9   8  15        3.63        3.59      0.92 o 
  -8   8  15       27.65       29.77      1.83 o 
  -7   8  15       30.66       31.55      1.76 o 
  -6   8  15        0.08        1.01      0.74 o 
  -5   8  15        0.61        0.15      0.71 o 
  -4   8  15       15.31       16.69      1.53 o 
  -3   8  15       33.52       35.01      2.41 o 
  -2   8  15        8.09        7.27      1.10 o 
  -1   8  15       45.05       45.49      5.58 o 
   0   8  15       16.72       11.71      1.99 o 
   1   8  15       14.95       14.40      2.48 o 
   2   8  15        1.37        0.06      1.12 o 
   3   8  15       11.64       12.51      1.97 o 
   4   8  15        5.05        4.41      1.43 o 
   5   8  15       21.18       28.82      2.91 o 
 -10   9  15       12.89       12.51      1.43 o 
  -9   9  15       38.00       40.43      2.09 o 
  -8   9  15        7.05        4.25      1.34 o 
  -7   9  15        0.00       -0.86      0.86 o 
  -6   9  15       32.50       33.98      2.22 o 
  -5   9  15       17.95       15.17      1.75 o 
  -4   9  15       10.89       13.94      1.82 o 
  -3   9  15       35.98       34.61      2.46 o 
  -2   9  15       48.79       45.00      3.56 o 
  -1   9  15       34.44       36.07      2.57 o 
   0   9  15        0.08        0.58      1.06 o 
   1   9  15        1.30        0.97      1.24 o 
   2   9  15       13.89       16.04      1.89 o 
   3   9  15        0.67        0.58      1.29 o 
  -6  10  15        0.83        0.51      1.10 o 
  -5  10  15       13.99       13.42      1.77 o 
  -4  10  15       67.31       72.22      5.12 o 
  -3  10  15        3.51        4.17      2.59 o 
  -2  10  15        5.41        3.14      1.16 o 
  -1  10  15        0.77        1.51      2.58 o 
 -17   0  16       16.67       13.16      1.88 o 
 -16   0  16       17.68       22.45      2.49 o 
 -15   0  16       91.03       91.90      3.54 o 
 -14   0  16        0.12       -0.69      0.85 o 
 -13   0  16       48.06       57.53      2.45 o 
 -12   0  16       23.58       21.96      2.41 o 
 -11   0  16       18.10       19.60      1.72 o 
 -10   0  16       30.27       29.65      1.98 o 
  -9   0  16      174.62      163.67      3.92 o 
  -8   0  16       23.50       23.18      1.60 o 
  -7   0  16      133.52      113.23      3.46 o 
  -6   0  16      359.61      331.12      4.73 o 
  -5   0  16       31.81       29.07      1.45 o 
  -4   0  16      354.11      345.31      4.77 o 
  -3   0  16      223.97      198.20      2.97 o 
  -2   0  16        0.23        0.77      0.39 o 
  -1   0  16       61.88       59.07      1.75 o 
   0   0  16       31.51       39.07      1.55 o 
   1   0  16        2.46        2.89      0.68 o 
   2   0  16        0.43        1.30      0.48 o 
   3   0  16       41.47       36.04      1.85 o 
   4   0  16      111.36      114.44      3.77 o 
   5   0  16        0.27        2.56      0.91 o 
   6   0  16        2.76        2.94      1.07 o 
   7   0  16        0.03        0.56      1.03 o 
   8   0  16        8.21        8.38      3.94 o 
   9   0  16        0.03       -0.95      1.36 o 
 -17   1  16       65.34       61.69      2.59 o 
 -16   1  16      157.61      171.63      3.30 o 
 -15   1  16        7.64        7.61      0.96 o 
 -14   1  16        5.05        4.84      0.93 o 
 -13   1  16       40.95       39.74      2.03 o 
 -12   1  16       63.57       65.40      1.91 o 
 -11   1  16      208.06      201.31      3.33 o 
 -10   1  16      417.92      426.96      5.31 o 
  -9   1  16       40.48       39.83      1.44 o 
  -8   1  16       38.42       44.14      1.42 o 
  -7   1  16        4.21        7.17      0.58 o 
  -6   1  16      305.92      271.58      3.04 o 
  -5   1  16      284.25      228.03      2.82 o 
  -4   1  16       43.41       33.30      1.14 o 
  -3   1  16        9.32        5.89      0.47 o 
  -2   1  16       14.87       14.14      0.65 o 
  -1   1  16        3.86        4.81      0.48 o 
   0   1  16       44.30       41.43      1.12 o 
   1   1  16       19.98       21.04      1.06 o 
   2   1  16      111.14      109.36      2.11 o 
   3   1  16        4.18        4.61      0.62 o 
   4   1  16       33.82       31.45      1.34 o 
   5   1  16       35.23       32.31      1.52 o 
   6   1  16      111.77      112.54      2.81 o 
   7   1  16        2.42        3.09      0.93 o 
   8   1  16      492.96      538.90     10.15 o 
   9   1  16        3.66        3.29      1.36 o 
 -16   2  16        0.03       -0.54      0.69 o 
 -15   2  16        2.15        0.20      0.77 o 
 -14   2  16       62.86       62.77      2.03 o 
 -13   2  16        0.51        0.15      0.68 o 
 -12   2  16       11.61       11.91      1.06 o 
 -11   2  16        2.19        1.91      0.85 o 
 -10   2  16      249.65      254.69      4.02 o 
  -9   2  16       27.66       31.15      1.37 o 
  -8   2  16       11.88       10.04      0.84 o 
  -7   2  16        5.43        8.19      0.66 o 
  -6   2  16        0.14       -0.36      0.36 o 
  -5   2  16        4.08        3.80      0.60 o 
  -4   2  16       28.17       25.58      1.09 o 
  -3   2  16       15.85       15.00      1.28 o 
  -2   2  16      103.01       98.99      1.66 o 
  -1   2  16      338.16      325.87      4.12 o 
   0   2  16       71.64       69.23      1.78 o 
   1   2  16       60.46       55.10      1.45 o 
   2   2  16       15.58       12.99      1.17 o 
   3   2  16        1.94        1.73      0.57 o 
   4   2  16        1.39        1.25      0.63 o 
   5   2  16       11.36       10.86      1.09 o 
   6   2  16       61.95       65.83      2.23 o 
   7   2  16       39.47       41.98      2.74 o 
   8   2  16        3.01        3.28      1.36 o 
   9   2  16       28.23       26.46      2.47 o 
 -16   3  16        9.50       12.64      1.29 o 
 -15   3  16        1.63        2.01      0.91 o 
 -14   3  16        2.29        2.75      0.86 o 
 -13   3  16        0.45        0.09      0.63 o 
 -12   3  16       45.82       46.74      1.84 o 
 -11   3  16       17.02       16.30      1.55 o 
 -10   3  16       11.85       13.20      1.07 o 
  -9   3  16       30.29       31.00      1.43 o 
  -8   3  16       34.58       33.49      1.42 o 
  -7   3  16       50.83       54.40      1.27 o 
  -6   3  16       28.06       27.09      1.63 o 
  -5   3  16      417.12      391.27      5.06 o 
  -4   3  16       10.76       11.98      0.97 o 
  -3   3  16      226.66      221.15      3.37 o 
  -2   3  16        0.72        2.33      0.43 o 
  -1   3  16      139.94      137.56      2.28 o 
   0   3  16       76.16       73.34      1.65 o 
   1   3  16      229.85      209.67      3.26 o 
   2   3  16        0.68        1.15      0.51 o 
   3   3  16      210.42      191.80      4.03 o 
   4   3  16       58.11       52.76      1.84 o 
   5   3  16       13.74       15.81      1.28 o 
   6   3  16        4.94        5.10      0.97 o 
   7   3  16        2.26        1.11      1.15 o 
   8   3  16        7.51        7.89      1.57 o 
 -16   4  16        9.00        8.83      1.27 o 
 -15   4  16        0.02        1.83      0.91 o 
 -14   4  16        6.33        5.93      1.06 o 
 -13   4  16        0.29        0.67      0.71 o 
 -12   4  16       54.18       55.17      2.11 o 
 -11   4  16       19.64       21.92      1.52 o 
 -10   4  16      159.18      157.33      3.34 o 
  -9   4  16      124.97      118.95      2.83 o 
  -8   4  16        0.05        0.73      0.67 o 
  -7   4  16        0.01        0.51      0.44 o 
  -6   4  16       28.96       32.79      1.16 o 
  -5   4  16       31.44       28.48      1.10 o 
  -4   4  16        6.26        4.77      0.46 o 
  -3   4  16       21.12       23.43      0.85 o 
  -2   4  16       12.36       13.97      0.75 o 
  -1   4  16        4.25        5.12      0.63 o 
   0   4  16       62.63       53.11      1.46 o 
   1   4  16       14.95       17.41      1.03 o 
   2   4  16       11.39       11.70      0.94 o 
   3   4  16        9.18        9.25      0.91 o 
   4   4  16        0.05        0.64      0.65 o 
   5   4  16        0.76        0.50      0.69 o 
   6   4  16       26.62       32.20      2.41 o 
   7   4  16        4.66        3.50      1.27 o 
   8   4  16        0.01       -1.21      1.21 o 
 -15   5  16        8.67        8.58      1.22 o 
 -14   5  16        0.49       -0.18      1.07 o 
 -13   5  16        8.66        7.46      1.11 o 
 -12   5  16      180.03      183.79      4.54 o 
 -11   5  16        5.32        3.10      0.92 o 
 -10   5  16        0.59        1.10      0.75 o 
  -9   5  16        0.11       -0.81      0.81 o 
  -8   5  16       49.21       51.34      1.63 o 
  -7   5  16       18.06       15.55      0.92 o 
  -6   5  16       16.11       14.64      0.92 o 
  -5   5  16      234.08      244.15      3.23 o 
  -4   5  16       47.02       44.52      1.26 o 
  -3   5  16       83.03       88.14      2.98 o 
  -2   5  16      108.55      108.32      2.04 o 
  -1   5  16       10.81        9.85      0.81 o 
   0   5  16       13.44       14.60      1.04 o 
   1   5  16       11.16        9.05      0.92 o 
   2   5  16       70.55       67.29      2.04 o 
   3   5  16       33.51       30.49      1.51 o 
   4   5  16      120.53      122.51      2.77 o 
   5   5  16       54.52       53.10      2.71 o 
   6   5  16       23.69       25.10      2.17 o 
   7   5  16        0.82        0.56      1.08 o 
 -14   6  16        6.49        5.10      0.95 o 
 -13   6  16       23.83       23.63      1.44 o 
 -12   6  16       93.77      101.19      2.53 o 
 -11   6  16       60.64       60.34      1.88 o 
 -10   6  16       47.75       42.84      1.81 o 
  -9   6  16        1.96        1.46      0.63 o 
  -8   6  16        8.86        9.37      0.81 o 
  -7   6  16        1.21        1.42      0.64 o 
  -6   6  16       56.25       54.94      1.62 o 
  -5   6  16       30.52       28.63      1.43 o 
  -4   6  16        0.09        0.22      0.49 o 
  -3   6  16       17.45       17.13      1.04 o 
  -2   6  16      154.81      150.49      2.79 o 
  -1   6  16        7.25        6.52      0.82 o 
   0   6  16        0.00       -0.30      0.55 o 
   1   6  16       72.20       69.65      2.10 o 
   2   6  16        0.01        0.10      0.57 o 
   3   6  16       56.08       57.23      2.44 o 
   4   6  16        7.73        6.35      1.38 o 
   5   6  16        7.21        8.26      3.54 o 
   6   6  16       12.60       14.26      2.75 o 
 -13   7  16       62.63       65.40      2.22 o 
 -12   7  16       45.95       49.10      1.92 o 
 -11   7  16        6.36        6.19      1.04 o 
 -10   7  16       60.35       64.83      2.19 o 
  -9   7  16        0.00        1.39      0.78 o 
  -8   7  16      170.17      169.16      3.56 o 
  -7   7  16       38.17       33.43      1.51 o 
  -6   7  16        0.78        0.65      0.80 o 
  -5   7  16       48.36       43.63      1.68 o 
  -4   7  16       96.01       89.77      2.34 o 
  -3   7  16      157.40      150.81      3.41 o 
  -2   7  16        4.28        2.84      0.80 o 
  -1   7  16       12.34       11.39      1.02 o 
   0   7  16       20.27       20.59      1.39 o 
   1   7  16        3.20        1.63      0.65 o 
   2   7  16       41.69       43.62      2.77 o 
   3   7  16        0.02        0.11      1.08 o 
   4   7  16       19.46       21.63      4.33 o 
   5   7  16       40.54       35.37      3.13 o 
 -11   8  16      116.95      117.89      3.08 o 
 -10   8  16       57.47       58.12      2.42 o 
  -9   8  16        7.08        9.39      1.27 o 
  -8   8  16        1.72        1.36      1.56 o 
  -7   8  16        0.07       -0.17      1.32 o 
  -6   8  16       23.64       22.93      1.80 o 
  -5   8  16        6.99        5.69      1.19 o 
  -4   8  16       48.67       47.59      2.53 o 
  -3   8  16        8.25        8.56      1.34 o 
  -2   8  16        4.71        4.01      1.68 o 
  -1   8  16        2.21        1.02      0.92 o 
   0   8  16       11.27        9.22      1.66 o 
   1   8  16       18.29       13.70      2.01 o 
   2   8  16        1.50        0.71      1.22 o 
   3   8  16       45.16       49.10      4.81 o 
   4   8  16        3.37        5.24      1.70 o 
  -9   9  16       19.13       17.70      2.19 o 
  -8   9  16       19.62       16.77      2.15 o 
  -7   9  16        2.71        3.60      1.12 o 
  -6   9  16        3.11        2.39      1.16 o 
  -5   9  16        9.91       11.79      4.03 o 
  -4   9  16        8.85        9.34      1.75 o 
  -3   9  16       76.54       74.32      3.19 o 
  -2   9  16       39.40       41.06      2.72 o 
  -1   9  16        4.69        4.98      1.34 o 
   0   9  16       51.53       49.17      4.31 o 
   1   9  16       18.34       16.28      2.25 o 
 -16   1  17       53.54       53.95      2.25 o 
 -15   1  17        0.26       -0.54      0.67 o 
 -14   1  17       15.02       16.32      1.21 o 
 -13   1  17        4.23        2.64      1.02 o 
 -12   1  17        4.89        6.02      0.84 o 
 -11   1  17        0.00        0.33      0.56 o 
 -10   1  17       15.59       15.86      1.07 o 
  -9   1  17       60.61       57.67      1.63 o 
  -8   1  17        1.51        1.74      0.53 o 
  -7   1  17        4.05        4.16      0.52 o 
  -6   1  17       12.24       10.01      0.71 o 
  -5   1  17       33.36       31.42      1.28 o 
  -4   1  17        0.50        0.74      0.50 o 
  -3   1  17        2.72        3.01      0.44 o 
  -2   1  17        8.74       10.65      0.69 o 
  -1   1  17        6.49        6.68      0.53 o 
   0   1  17        2.48        2.43      0.57 o 
   1   1  17        0.82       -0.05      0.29 o 
   2   1  17        8.90        9.58      0.79 o 
   3   1  17        6.20        6.47      0.73 o 
   4   1  17        5.67        3.96      0.70 o 
   5   1  17        8.49        8.89      1.37 o 
   6   1  17        1.68        1.29      0.80 o 
   7   1  17        0.06       -0.64      0.83 o 
   8   1  17        3.16        2.01      1.29 o 
 -16   2  17       72.33       74.06      2.23 o 
 -15   2  17      146.60      147.24      3.00 o 
 -14   2  17       27.01       29.83      1.54 o 
 -13   2  17       15.25       15.11      1.14 o 
 -12   2  17        0.79        0.65      0.57 o 
 -11   2  17        1.22        0.09      0.58 o 
 -10   2  17        2.12        3.51      0.73 o 
  -9   2  17       15.81       18.95      1.14 o 
  -8   2  17       21.39       21.25      1.15 o 
  -7   2  17        0.00        0.17      0.44 o 
  -6   2  17        5.99        5.81      0.63 o 
  -5   2  17      167.46      168.81      2.53 o 
  -4   2  17       13.48       11.84      0.96 o 
  -3   2  17       89.82       82.93      2.31 o 
  -2   2  17       60.13       53.84      1.48 o 
  -1   2  17        0.69        0.37      0.37 o 
   0   2  17        0.00        0.52      0.42 o 
   1   2  17       99.53       86.00      2.03 o 
   2   2  17        1.95        2.45      0.62 o 
   3   2  17       31.69       28.36      1.70 o 
   4   2  17        0.83        0.33      0.62 o 
   5   2  17       55.15       51.19      1.97 o 
   6   2  17       33.21       36.05      2.52 o 
   7   2  17        7.59        5.73      1.44 o 
   8   2  17       18.46       18.52      2.13 o 
 -16   3  17      193.39      200.97      3.88 o 
 -15   3  17        3.81        3.15      0.97 o 
 -14   3  17       33.99       35.05      1.90 o 
 -13   3  17       21.96       22.12      1.53 o 
 -12   3  17        1.29        0.74      0.73 o 
 -11   3  17        8.47       10.29      1.05 o 
 -10   3  17       33.64       33.46      1.76 o 
  -9   3  17       49.11       56.28      2.00 o 
  -8   3  17       14.07       13.52      0.99 o 
  -7   3  17       12.71        9.52      0.67 o 
  -6   3  17       22.31       26.98      1.45 o 
  -5   3  17       93.40       87.71      2.22 o 
  -4   3  17       55.68       65.28      2.64 o 
  -3   3  17        7.92        8.03      0.70 o 
  -2   3  17       34.71       39.94      1.47 o 
  -1   3  17      110.08      109.99      2.04 o 
   0   3  17       78.57       77.49      1.76 o 
   1   3  17       10.27       10.00      0.82 o 
   2   3  17      357.23      343.17      5.19 o 
   3   3  17       21.17       22.60      1.57 o 
   4   3  17       49.22       49.93      1.92 o 
   5   3  17        2.57        2.30      0.92 o 
   6   3  17        1.03        1.26      1.27 o 
   7   3  17        7.35        8.62      1.55 o 
   8   3  17        7.40        7.08      1.87 o 
 -15   4  17       17.73       19.91      1.59 o 
 -14   4  17        4.55        3.63      0.96 o 
 -13   4  17       97.87       98.53      3.01 o 
 -12   4  17       11.49       11.84      1.21 o 
 -11   4  17      163.22      164.02      3.57 o 
 -10   4  17       21.44       20.38      1.48 o 
  -9   4  17       25.09       28.83      1.65 o 
  -8   4  17       43.68       39.06      1.82 o 
  -7   4  17        4.41        2.96      0.65 o 
  -6   4  17       58.66       59.44      1.55 o 
  -5   4  17        6.82        6.42      0.61 o 
  -4   4  17       15.22       15.06      1.03 o 
  -3   4  17       57.07       55.37      1.31 o 
  -2   4  17       65.21       63.50      1.62 o 
  -1   4  17       89.52       85.52      1.97 o 
   0   4  17      196.58      199.85      4.61 o 
   1   4  17       68.65       65.79      1.76 o 
   2   4  17      121.86      121.40      2.84 o 
   3   4  17       95.55       92.04      2.54 o 
   4   4  17       12.55       10.43      1.12 o 
   5   4  17       18.20       16.77      1.79 o 
   6   4  17        2.27        1.78      1.11 o 
   7   4  17        8.64       11.75      1.77 o 
 -15   5  17       11.22       13.87      1.64 o 
 -14   5  17       49.22       44.24      2.55 o 
 -13   5  17        8.99       10.10      1.22 o 
 -12   5  17       28.22       28.33      1.81 o 
 -11   5  17       63.51       67.99      2.73 o 
 -10   5  17       43.06       45.81      2.40 o 
  -9   5  17      234.94      232.10      4.27 o 
  -8   5  17       25.82       25.46      1.06 o 
  -7   5  17       28.86       30.09      1.41 o 
  -6   5  17       25.50       27.83      1.16 o 
  -5   5  17       13.80       17.09      1.15 o 
  -4   5  17        8.27        6.55      0.64 o 
  -3   5  17        8.73        9.63      0.81 o 
  -2   5  17        9.90        8.14      0.75 o 
  -1   5  17        6.58        9.19      0.86 o 
   0   5  17       42.51       39.49      1.53 o 
   1   5  17        3.34        2.58      1.52 o 
   2   5  17      255.69      246.70      6.02 o 
   3   5  17        2.70        3.99      0.79 o 
   4   5  17       51.83       53.32      2.20 o 
   5   5  17       17.18       17.48      1.87 o 
   6   5  17        0.88        1.03      1.09 o 
 -14   6  17        6.13        8.27      1.17 o 
 -13   6  17        9.59        9.97      1.10 o 
 -12   6  17        0.55       -0.28      0.68 o 
 -11   6  17        0.56        0.79      0.68 o 
 -10   6  17      293.95      285.48      4.38 o 
  -9   6  17        9.54       10.34      1.02 o 
  -8   6  17       79.91       84.07      2.27 o 
  -7   6  17        1.22        2.59      0.75 o 
  -6   6  17        1.34        0.98      0.56 o 
  -5   6  17        1.96        2.58      0.60 o 
  -4   6  17       34.70       34.75      1.34 o 
  -3   6  17        1.67        1.72      0.61 o 
  -2   6  17        3.14        4.07      0.68 o 
  -1   6  17       14.26       12.33      1.05 o 
   0   6  17        0.25       -0.42      0.61 o 
   1   6  17        3.00        1.92      0.74 o 
   2   6  17        3.12        3.73      0.99 o 
   3   6  17        0.90        1.72      1.05 o 
   4   6  17       11.08       11.00      1.60 o 
   5   6  17       41.38       42.21      3.26 o 
 -12   7  17       12.70       13.41      1.29 o 
 -11   7  17      219.43      228.66      4.07 o 
 -10   7  17        7.78        6.50      1.04 o 
  -9   7  17      154.38      155.00      4.00 o 
  -8   7  17        0.13       -0.40      0.73 o 
  -7   7  17       13.31       12.82      1.06 o 
  -6   7  17       80.40       79.07      2.36 o 
  -5   7  17      143.95      147.39      3.12 o 
  -4   7  17        8.03        9.08      0.98 o 
  -3   7  17       71.74       69.93      1.96 o 
  -2   7  17        7.10        8.27      0.95 o 
  -1   7  17        5.03        6.30      0.91 o 
   0   7  17        9.32       12.21      1.49 o 
   1   7  17       30.48       30.15      2.22 o 
   2   7  17       66.22       61.57      2.93 o 
   3   7  17       58.30       67.71      3.62 o 
   4   7  17       46.62       47.70      3.34 o 
 -11   8  17       24.89       24.98      1.84 o 
 -10   8  17       18.84       19.25      1.54 o 
  -9   8  17        0.05        0.36      0.92 o 
  -8   8  17        0.12       -0.58      0.83 o 
  -7   8  17       21.83       19.90      1.81 o 
  -6   8  17       47.96       45.25      2.53 o 
  -5   8  17       44.53       41.30      2.38 o 
  -4   8  17        0.06       -0.41      1.13 o 
  -3   8  17       17.70       17.78      1.80 o 
  -2   8  17        0.40        1.04      0.92 o 
  -1   8  17        5.55        9.05      1.50 o 
   0   8  17        4.78        2.70      1.26 o 
   1   8  17        0.18        2.32      1.25 o 
   2   8  17        2.26        1.08      1.29 o 
  -8   9  17        0.49        1.09      1.49 o 
  -7   9  17        0.30        1.52      1.09 o 
  -6   9  17       18.01       15.53      2.89 o 
  -5   9  17       80.18       82.88      3.37 o 
  -4   9  17        7.77        8.06      1.54 o 
  -3   9  17       34.45       29.55      2.36 o 
  -2   9  17        5.39        7.61      1.49 o 
  -1   9  17       17.96       14.95      2.10 o 
   0   9  17        1.86        2.49      1.33 o 
 -16   0  18      101.41      110.07      4.20 o 
 -15   0  18      107.54      111.92      5.98 o 
 -14   0  18      222.82      223.39      5.56 o 
 -13   0  18       15.11       17.18      1.61 o 
 -12   0  18        6.81        8.89      1.35 o 
 -11   0  18        2.35        3.16      1.06 o 
 -10   0  18        0.97        2.72      0.97 o 
  -9   0  18       16.74       16.79      1.52 o 
  -8   0  18      293.51      301.94      5.18 o 
  -7   0  18      173.07      166.01      3.48 o 
  -6   0  18        3.84        6.11      1.02 o 
  -5   0  18        0.01        0.84      0.69 o 
  -4   0  18       63.78       74.51      3.09 o 
  -3   0  18       42.95       37.09      2.11 o 
  -2   0  18      199.30      193.71      3.82 o 
  -1   0  18      291.17      270.24      5.04 o 
   0   0  18        3.26        4.93      0.80 o 
   1   0  18      271.97      257.58      5.23 o 
   2   0  18      141.19      128.45      4.33 o 
   3   0  18        3.38        3.86      1.02 o 
   4   0  18        3.16        2.19      0.96 o 
   5   0  18        9.81        9.10      1.70 o 
   6   0  18       39.09       36.30      3.10 o 
   7   0  18      254.65      269.82      8.37 o 
 -16   1  18      165.98      169.22      3.38 o 
 -15   1  18      201.39      216.09      3.72 o 
 -14   1  18        4.85        6.51      0.95 o 
 -13   1  18       13.55       13.15      1.35 o 
 -12   1  18      164.09      162.84      3.12 o 
 -11   1  18        1.09        3.97      0.91 o 
 -10   1  18      249.82      265.05      3.96 o 
  -9   1  18       71.08       74.84      1.85 o 
  -8   1  18       32.55       36.45      1.25 o 
  -7   1  18       16.94       17.31      0.91 o 
  -6   1  18        0.90        0.15      0.45 o 
  -5   1  18       12.02       14.16      0.93 o 
  -4   1  18      111.90      102.56      1.85 o 
  -3   1  18      139.60      150.67      2.29 o 
  -2   1  18       64.55       62.60      1.40 o 
  -1   1  18       14.45       14.21      0.87 o 
   0   1  18        0.06        0.18      0.40 o 
   1   1  18       19.75       20.31      1.50 o 
   2   1  18        0.66        0.43      0.49 o 
   3   1  18      106.32      108.97      2.36 o 
   4   1  18        1.64        1.42      0.65 o 
   5   1  18        0.02        0.31      0.79 o 
   6   1  18        2.50        3.05      1.56 o 
   7   1  18       42.29       39.23      2.84 o 
 -16   2  18       37.10       41.61      1.93 o 
 -15   2  18        0.79        1.34      0.81 o 
 -14   2  18        0.54        0.46      0.62 o 
 -13   2  18       33.27       40.17      1.85 o 
 -12   2  18      119.57      117.02      2.49 o 
 -11   2  18        7.48        7.63      0.87 o 
 -10   2  18       73.43       72.64      2.08 o 
  -9   2  18        6.00        5.71      0.82 o 
  -8   2  18       91.95       89.61      2.67 o 
  -7   2  18      235.95      226.71      3.26 o 
  -6   2  18       14.20       11.28      0.87 o 
  -5   2  18        3.82        5.25      0.79 o 
  -4   2  18      109.76      102.51      2.49 o 
  -3   2  18       39.59       40.38      1.34 o 
  -2   2  18        0.33        0.76      0.42 o 
  -1   2  18       40.73       38.19      1.26 o 
   0   2  18       21.08       19.85      1.77 o 
   1   2  18        0.60       -0.41      0.47 o 
   2   2  18      120.86      119.68      2.67 o 
   3   2  18       58.40       52.76      2.32 o 
   4   2  18       33.70       35.29      2.38 o 
   5   2  18        0.80        0.03      1.11 o 
   6   2  18        2.32        0.07      1.06 o 
   7   2  18       35.37       39.19      2.84 o 
 -15   3  18       26.33       28.94      1.71 o 
 -14   3  18        0.88        1.29      0.86 o 
 -13   3  18       11.96       10.83      1.22 o 
 -12   3  18        7.51        9.44      1.19 o 
 -11   3  18        9.33       11.46      1.20 o 
 -10   3  18        1.34        0.29      0.71 o 
  -9   3  18       13.91       15.07      1.15 o 
  -8   3  18        0.04        0.15      0.57 o 
  -7   3  18       14.19       15.38      1.12 o 
  -6   3  18       35.83       40.27      1.81 o 
  -5   3  18       44.01       47.13      2.16 o 
  -4   3  18      283.23      274.72      5.64 o 
  -3   3  18      108.85      111.21      2.60 o 
  -2   3  18       52.55       49.85      1.26 o 
  -1   3  18       21.58       21.54      1.01 o 
   0   3  18       15.65       14.99      0.95 o 
   1   3  18       21.76       24.05      1.22 o 
   2   3  18        0.11       -0.46      0.57 o 
   3   3  18        3.60        2.40      0.77 o 
   4   3  18        0.26        0.14      0.74 o 
   5   3  18        0.46       -0.86      0.86 o 
   6   3  18       14.73       15.11      1.84 o 
   7   3  18        9.94       10.67      1.75 o 
 -15   4  18        9.20        8.91      1.23 o 
 -14   4  18       38.33       43.53      2.13 o 
 -13   4  18        0.72        0.76      0.87 o 
 -12   4  18        7.71        7.44      1.14 o 
 -11   4  18        7.55        6.60      1.06 o 
 -10   4  18        1.70        2.65      0.88 o 
  -9   4  18      344.18      346.37      5.45 o 
  -8   4  18        2.94        1.94      0.86 o 
  -7   4  18        7.51        8.09      0.86 o 
  -6   4  18       15.35       15.92      1.23 o 
  -5   4  18        0.27        0.21      0.45 o 
  -4   4  18       67.23       67.14      1.89 o 
  -3   4  18       18.14       19.44      0.91 o 
  -2   4  18        8.69        9.24      0.77 o 
  -1   4  18       71.69       66.24      1.90 o 
   0   4  18       42.10       39.16      1.39 o 
   1   4  18       13.51       13.97      1.02 o 
   2   4  18       15.58       12.96      1.08 o 
   3   4  18       17.34       15.46      1.42 o 
   4   4  18       13.73       13.12      1.61 o 
   5   4  18        4.37        4.76      1.23 o 
   6   4  18        2.68        4.52      1.43 o 
 -14   5  18        0.00        0.69      0.90 o 
 -13   5  18        5.34        3.65      0.98 o 
 -12   5  18       20.68       19.37      1.69 o 
 -11   5  18        0.49        0.75      0.98 o 
 -10   5  18      120.52      116.43      3.03 o 
  -9   5  18       20.06       20.58      1.51 o 
  -8   5  18       50.78       50.87      1.55 o 
  -7   5  18      133.85      134.23      2.49 o 
  -6   5  18       97.73      100.38      2.83 o 
  -5   5  18        0.04       -0.42      0.42 o 
  -4   5  18      276.96      284.95      4.05 o 
  -3   5  18       24.63       23.53      1.07 o 
  -2   5  18       15.52       14.18      1.19 o 
  -1   5  18       19.25       18.53      1.17 o 
   0   5  18       22.80       25.05      1.38 o 
   1   5  18      138.15      135.02      2.99 o 
   2   5  18       14.29       15.21      1.42 o 
   3   5  18       67.39       66.74      3.06 o 
   4   5  18       27.31       27.47      2.20 o 
   5   5  18       20.43       19.55      1.98 o 
 -13   6  18        3.79        3.46      0.87 o 
 -12   6  18       88.50       85.95      2.26 o 
 -11   6  18       42.92       40.69      1.76 o 
 -10   6  18       29.41       30.20      1.49 o 
  -9   6  18      167.52      169.00      3.63 o 
  -8   6  18       18.83       17.36      1.55 o 
  -7   6  18        3.78        4.15      0.69 o 
  -6   6  18        0.09        1.34      0.73 o 
  -5   6  18       59.25       57.91      1.68 o 
  -4   6  18       17.21       17.30      1.13 o 
  -3   6  18       86.60       88.61      2.09 o 
  -2   6  18       80.42       78.01      2.22 o 
  -1   6  18        0.80       -0.10      0.60 o 
   0   6  18        3.62        2.00      0.74 o 
   1   6  18       43.83       41.03      2.10 o 
   2   6  18       11.82       11.76      1.57 o 
   3   6  18        1.31        0.28      1.01 o 
   4   6  18        0.19       -0.59      1.00 o 
 -12   7  18        5.16        3.98      0.99 o 
 -11   7  18       21.19       21.24      1.46 o 
 -10   7  18        4.46        3.22      1.07 o 
  -9   7  18       36.41       41.73      2.18 o 
  -8   7  18       10.66       10.17      1.32 o 
  -7   7  18      101.35      100.86      4.05 o 
  -6   7  18        0.63       -0.75      0.75 o 
  -5   7  18        2.03        3.01      0.93 o 
  -4   7  18       10.07       10.72      1.46 o 
  -3   7  18       22.29       21.44      1.73 o 
  -2   7  18        0.32        0.05      0.73 o 
  -1   7  18        2.58        1.52      1.30 o 
   0   7  18        3.34        3.59      1.12 o 
   1   7  18        2.86        0.60      1.17 o 
   2   7  18       26.04       27.88      2.66 o 
   3   7  18        0.72        2.29      1.34 o 
 -10   8  18        1.26        1.05      1.01 o 
  -9   8  18        0.16        0.00      1.64 o 
  -8   8  18       24.14       26.50      1.95 o 
  -7   8  18       15.50       16.13      1.73 o 
  -6   8  18       16.35       22.95      2.92 o 
  -5   8  18       60.74       58.84      3.08 o 
  -4   8  18        0.16       -0.95      0.95 o 
  -3   8  18      168.30      165.81      4.69 o 
  -2   8  18       98.32      101.14      3.57 o 
  -1   8  18        4.56        3.64      1.14 o 
   0   8  18        1.75        1.23      1.17 o 
   1   8  18        1.33        0.94      1.27 o 
  -6   9  18        4.47        5.04      1.40 o 
  -5   9  18      118.94      117.34      4.05 o 
  -4   9  18       99.15       97.35      4.83 o 
  -3   9  18       42.41       43.79      3.02 o 
 -16   1  19        0.79        0.22      0.89 o 
 -15   1  19       29.66       31.91      1.68 o 
 -14   1  19        0.43       -0.28      0.69 o 
 -13   1  19       12.23       13.51      1.07 o 
 -12   1  19        0.36        1.02      0.66 o 
 -11   1  19       68.17       68.42      1.97 o 
 -10   1  19        3.38        3.02      0.74 o 
  -9   1  19       92.10       92.68      2.15 o 
  -8   1  19       16.94       18.82      1.01 o 
  -7   1  19        2.16        2.44      0.58 o 
  -6   1  19        4.55        3.60      0.73 o 
  -5   1  19        0.24        0.52      0.64 o 
  -4   1  19       30.80       32.64      1.50 o 
  -3   1  19       15.65       18.44      0.96 o 
  -2   1  19       14.93       12.65      1.34 o 
  -1   1  19       11.83       10.92      0.83 o 
   0   1  19        4.36        5.78      0.95 o 
   1   1  19        0.54        1.00      0.50 o 
   2   1  19        1.35        1.77      0.58 o 
   3   1  19        0.00       -0.10      0.53 o 
   4   1  19        0.83        0.77      0.94 o 
   5   1  19        0.08       -0.75      1.13 o 
   6   1  19        0.32        0.62      1.26 o 
 -15   2  19        2.75        2.59      0.86 o 
 -14   2  19       43.54       44.05      1.91 o 
 -13   2  19       41.64       42.04      2.24 o 
 -12   2  19       67.81       70.37      2.01 o 
 -11   2  19        5.02        5.97      0.93 o 
 -10   2  19       40.47       43.45      1.78 o 
  -9   2  19       42.15       45.76      1.70 o 
  -8   2  19       32.57       31.66      1.56 o 
  -7   2  19       44.94       47.52      1.64 o 
  -6   2  19        0.36        0.52      0.58 o 
  -5   2  19       19.21       25.00      1.41 o 
  -4   2  19       26.74       24.34      1.86 o 
  -3   2  19       50.26       52.95      1.22 o 
  -2   2  19       90.29       90.14      1.79 o 
  -1   2  19        0.00       -0.42      0.43 o 
   0   2  19      363.00      315.49     33.92 o 
   1   2  19       20.73       19.98      1.23 o 
   2   2  19       42.42       47.19      1.77 o 
   3   2  19        1.06        1.81      0.60 o 
   4   2  19        0.05       -0.66      0.86 o 
   5   2  19        0.30       -0.80      0.89 o 
   6   2  19        2.31        2.88      1.30 o 
 -15   3  19       32.64       31.22      1.89 o 
 -14   3  19        3.35        4.21      0.93 o 
 -13   3  19        3.44        2.77      0.94 o 
 -12   3  19        1.45        0.71      0.82 o 
 -11   3  19      220.49      221.11      5.56 o 
 -10   3  19       13.32       14.58      1.31 o 
  -9   3  19      576.03      575.97      7.20 o 
  -8   3  19      130.29      131.58      3.05 o 
  -7   3  19      101.32      106.84      2.65 o 
  -6   3  19       18.20       18.13      1.56 o 
  -5   3  19       20.11       26.63      1.68 o 
  -4   3  19        0.68        2.53      1.12 o 
  -3   3  19       28.63       32.60      2.18 o 
  -2   3  19        1.60        1.41      0.46 o 
  -1   3  19        2.20        1.92      0.54 o 
   0   3  19        0.77        1.26      0.56 o 
   1   3  19        6.77        8.16      0.90 o 
   2   3  19        1.89        2.24      0.71 o 
   3   3  19        4.02        3.44      1.17 o 
   4   3  19       14.06       14.70      1.69 o 
   5   3  19        3.16        2.60      1.17 o 
   6   3  19       14.04       14.37      1.89 o 
 -14   4  19        7.67        7.37      1.20 o 
 -13   4  19       58.77       57.13      2.51 o 
 -12   4  19       30.84       34.07      1.99 o 
 -11   4  19      139.33      137.45      3.33 o 
 -10   4  19        3.47        4.09      0.98 o 
  -9   4  19        6.94        8.10      1.48 o 
  -8   4  19      161.05      169.74      3.93 o 
  -7   4  19       26.67       28.46      1.34 o 
  -6   4  19       21.37       20.83      1.02 o 
  -5   4  19        6.73        7.55      1.13 o 
  -4   4  19      113.84      111.19      1.98 o 
  -3   4  19        7.29        8.08      0.69 o 
  -2   4  19       64.96       65.28      2.08 o 
  -1   4  19       19.86       18.42      1.12 o 
   0   4  19       11.41       10.36      0.96 o 
   1   4  19        4.02        3.03      0.70 o 
   2   4  19        4.83        5.90      1.03 o 
   3   4  19        2.66        0.89      0.94 o 
   4   4  19       12.87       11.49      1.58 o 
   5   4  19        0.11       -0.60      1.03 o 
 -14   5  19       27.98       27.97      2.12 o 
 -13   5  19        0.46        0.28      0.85 o 
 -12   5  19       70.69       65.47      2.56 o 
 -11   5  19       27.80       25.89      1.76 o 
 -10   5  19      133.26      136.67      3.71 o 
  -9   5  19      131.87      140.03      2.94 o 
  -8   5  19      112.03      123.09      2.44 o 
  -7   5  19        2.76        4.50      0.62 o 
  -6   5  19        1.55        0.95      0.50 o 
  -5   5  19        1.43        0.17      0.51 o 
  -4   5  19        3.79        4.95      0.62 o 
  -3   5  19        0.10        1.03      0.53 o 
  -2   5  19        3.08        3.64      1.06 o 
  -1   5  19        6.37        7.02      0.83 o 
   0   5  19        6.51        5.32      0.82 o 
   1   5  19        5.87        7.44      1.26 o 
   2   5  19      127.65      123.86      5.59 o 
   3   5  19        8.11        4.41      1.51 o 
   4   5  19       69.70       66.88      3.78 o 
 -13   6  19       19.70       18.49      2.01 o 
 -12   6  19        0.18        0.83      0.74 o 
 -11   6  19       23.74       24.72      1.47 o 
 -10   6  19        0.49        0.34      0.84 o 
  -9   6  19       48.83       43.54      2.09 o 
  -8   6  19       14.42       17.25      1.77 o 
  -7   6  19       12.79       13.00      1.18 o 
  -6   6  19        4.71        6.61      1.31 o 
  -5   6  19      161.73      169.97      3.05 o 
  -4   6  19       28.24       27.71      1.26 o 
  -3   6  19        0.31        0.73      0.60 o 
  -2   6  19       62.04       65.97      1.99 o 
  -1   6  19       12.92       12.53      1.45 o 
   0   6  19       13.82       10.78      1.42 o 
   1   6  19       27.97       29.14      2.18 o 
   2   6  19       16.24       18.29      2.07 o 
   3   6  19       72.56       70.05      5.00 o 
 -11   7  19        1.00        1.00      1.01 o 
 -10   7  19       22.42       26.58      1.95 o 
  -9   7  19       37.49       35.95      2.07 o 
  -8   7  19        1.52        0.51      0.86 o 
  -7   7  19        2.01        2.15      1.15 o 
  -6   7  19        4.87        4.47      1.11 o 
  -5   7  19        8.70        8.50      2.31 o 
  -4   7  19       54.56       56.45      2.41 o 
  -3   7  19      105.51      108.51      3.53 o 
  -2   7  19       34.72       37.11      2.23 o 
  -1   7  19       74.74       76.41      3.72 o 
   0   7  19        2.29        2.11      1.14 o 
   1   7  19       29.41       28.51      3.39 o 
   2   7  19      102.02      109.39      3.94 o 
  -9   8  19       27.08       21.89      2.02 o 
  -8   8  19        6.83        5.81      1.31 o 
  -7   8  19        0.07       -0.24      0.95 o 
  -6   8  19       18.31       17.17      1.78 o 
  -5   8  19        6.93        5.82      1.46 o 
  -4   8  19       19.47       22.12      2.01 o 
  -3   8  19       46.64       48.95      2.98 o 
  -2   8  19       27.43       29.84      2.31 o 
  -1   8  19       18.03       18.76      1.97 o 
 -15   0  20       63.40       71.00      4.08 o 
 -14   0  20       13.51       16.72      1.91 o 
 -13   0  20       73.88       65.98      3.81 o 
 -12   0  20       45.56       52.96      2.93 o 
 -11   0  20      354.28      356.24      7.15 o 
 -10   0  20        3.83        3.36      1.11 o 
  -9   0  20      249.71      257.56      9.12 o 
  -8   0  20       44.18       48.24      2.61 o 
  -7   0  20       11.31       14.47      1.50 o 
  -6   0  20      123.49      112.18      3.91 o 
  -5   0  20       86.57       86.59      2.67 o 
  -4   0  20      209.80      215.88      4.82 o 
  -3   0  20        0.46       -0.82      0.82 o 
  -2   0  20       22.48       25.08      1.56 o 
  -1   0  20       83.75       86.78      2.59 o 
   0   0  20       93.13       85.69      2.71 o 
   1   0  20      263.91      261.21      5.55 o 
   2   0  20       75.74       71.89      3.40 o 
   3   0  20       11.97       10.56      1.73 o 
   4   0  20      131.83      131.59      5.06 o 
   5   0  20        0.06       -1.13      1.15 o 
 -15   1  20      431.86      447.29      7.67 o 
 -14   1  20       35.98       37.05      1.68 o 
 -13   1  20       27.12       28.15      1.52 o 
 -12   1  20       10.22       10.35      1.05 o 
 -11   1  20       12.06       12.85      1.12 o 
 -10   1  20       79.66       75.37      2.05 o 
  -9   1  20        4.36        4.02      0.77 o 
  -8   1  20      274.21      281.49      3.86 o 
  -7   1  20        2.61        4.38      0.81 o 
  -6   1  20       17.09       16.77      1.28 o 
  -5   1  20        8.03        8.69      0.74 o 
  -4   1  20      180.37      192.65      3.42 o 
  -3   1  20        1.67        2.02      0.49 o 
  -2   1  20      397.16      412.61      6.61 o 
  -1   1  20        5.50        5.96      1.08 o 
   0   1  20       35.43       36.19      1.44 o 
   1   1  20       26.94       30.17      2.28 o 
   2   1  20       42.18       37.32      1.63 o 
   3   1  20       17.66       16.43      2.25 o 
   4   1  20       10.83       11.10      1.62 o 
   5   1  20        0.41        0.15      1.07 o 
 -15   2  20        2.01        2.62      0.90 o 
 -14   2  20       34.08       35.87      1.86 o 
 -13   2  20       24.77       24.27      1.53 o 
 -12   2  20       25.64       23.09      1.38 o 
 -11   2  20       23.53       23.27      1.46 o 
 -10   2  20       37.78       37.96      1.70 o 
  -9   2  20        1.67        1.37      0.75 o 
  -8   2  20       48.11       52.88      1.92 o 
  -7   2  20      163.18      162.43      3.66 o 
  -6   2  20       28.48       25.09      2.22 o 
  -5   2  20        4.89        4.19      1.23 o 
  -4   2  20       29.78       31.37      1.77 o 
  -3   2  20        9.28        9.91      0.70 o 
  -2   2  20        2.58        3.23      0.54 o 
  -1   2  20       55.84       54.39      1.69 o 
   0   2  20       27.17       24.47      2.18 o 
   1   2  20        1.53        0.97      0.64 o 
   2   2  20        5.67        5.29      1.15 o 
   3   2  20       39.30       35.55      2.98 o 
   4   2  20        8.98       11.18      1.59 o 
   5   2  20        1.09       -0.73      1.03 o 
 -15   3  20      137.46      153.68      9.70 o 
 -14   3  20       24.35       24.72      1.70 o 
 -13   3  20        2.09        1.73      0.85 o 
 -12   3  20       39.42       40.24      2.00 o 
 -11   3  20       10.29        7.76      1.15 o 
 -10   3  20       14.87       14.34      1.34 o 
  -9   3  20       44.84       44.01      2.11 o 
  -8   3  20       39.68       38.70      1.84 o 
  -7   3  20       10.84       10.20      1.14 o 
  -6   3  20       13.06       11.20      1.29 o 
  -5   3  20       75.58       75.54      3.70 o 
  -4   3  20      103.63      108.57      3.62 o 
  -3   3  20       68.24       70.50      1.63 o 
  -2   3  20      115.33      120.69      2.46 o 
  -1   3  20       12.24       11.62      0.88 o 
   0   3  20       10.79       11.49      1.53 o 
   1   3  20        5.66        6.68      0.86 o 
   2   3  20        8.72        7.96      1.32 o 
   3   3  20       66.77       65.82      2.89 o 
   4   3  20        6.81        6.78      1.39 o 
   5   3  20       18.04       18.61      2.00 o 
 -14   4  20       16.49       17.13      1.63 o 
 -13   4  20        4.00        4.34      1.02 o 
 -12   4  20        4.18        3.83      1.02 o 
 -11   4  20       43.53       46.99      2.28 o 
 -10   4  20        7.70        7.75      1.28 o 
  -9   4  20       22.57       24.98      1.87 o 
  -8   4  20       66.36       68.95      2.82 o 
  -7   4  20       10.85        8.33      0.91 o 
  -6   4  20       75.00       76.51      2.80 o 
  -5   4  20        0.04       -0.08      0.80 o 
  -4   4  20       94.04       97.92      1.99 o 
  -3   4  20       13.54       12.76      0.97 o 
  -2   4  20        3.48        5.45      0.71 o 
  -1   4  20       98.62      100.98      2.37 o 
   0   4  20        1.88        1.67      0.69 o 
   1   4  20        0.00       -0.66      0.79 o 
   2   4  20       14.55       12.12      1.53 o 
   3   4  20        0.54        1.10      1.03 o 
   4   4  20       32.86       35.28      2.54 o 
 -13   5  20       11.73       13.23      1.40 o 
 -12   5  20       24.84       26.84      1.86 o 
 -11   5  20       16.00       17.09      1.73 o 
 -10   5  20       57.26       54.55      1.97 o 
  -9   5  20       51.69       54.48      2.04 o 
  -8   5  20        4.06        4.18      0.82 o 
  -7   5  20        0.37        0.52      0.71 o 
  -6   5  20       42.41       46.63      2.40 o 
  -5   5  20       13.04       13.89      0.87 o 
  -4   5  20        1.14        1.22      0.54 o 
  -3   5  20       18.82       22.80      1.19 o 
  -2   5  20        2.18        2.61      0.66 o 
  -1   5  20        0.36       -0.21      0.80 o 
   0   5  20        0.01       -0.53      1.61 o 
   1   5  20       35.01       33.55      2.25 o 
   2   5  20        0.00        0.85      1.12 o 
   3   5  20       32.88       38.21      7.01 o 
 -12   6  20        6.22        8.10      1.01 o 
 -11   6  20       50.31       57.64      2.96 o 
 -10   6  20       11.84       11.63      1.37 o 
  -9   6  20        3.40        3.20      0.96 o 
  -8   6  20       12.57       12.67      1.37 o 
  -7   6  20        0.07        1.29      0.77 o 
  -6   6  20        9.17       10.33      1.79 o 
  -5   6  20        9.24       10.31      1.34 o 
  -4   6  20        1.42        1.32      0.84 o 
  -3   6  20       34.92       35.63      2.50 o 
  -2   6  20        0.07       -0.09      1.21 o 
  -1   6  20       63.00       62.51      2.75 o 
   0   6  20       19.92       19.97      1.86 o 
   1   6  20        2.61        1.38      1.04 o 
   2   6  20        0.23       -0.30      1.04 o 
 -10   7  20        6.46        5.38      1.16 o 
  -9   7  20        1.85        1.06      0.96 o 
  -8   7  20        5.33        4.75      1.32 o 
  -7   7  20       12.43       15.59      1.60 o 
  -6   7  20        2.97        3.91      2.18 o 
  -5   7  20        7.30        6.12      1.17 o 
  -4   7  20        7.12        7.86      1.34 o 
  -3   7  20        9.56        8.58      1.36 o 
  -2   7  20       72.96       79.64      3.12 o 
  -1   7  20        0.73       -0.42      0.96 o 
   0   7  20       30.07       34.81      2.47 o 
  -6   8  20       13.62        9.85      1.50 o 
  -5   8  20        0.05        1.23      2.18 o 
  -4   8  20       37.53       39.46      2.69 o 
  -3   8  20        2.71        3.82      1.61 o 
 -15   1  21       50.96       51.01      3.06 o 
 -14   1  21       25.64       26.43      1.49 o 
 -13   1  21       52.88       51.57      1.98 o 
 -12   1  21        1.60        0.70      0.72 o 
 -11   1  21       32.69       33.22      1.65 o 
 -10   1  21       16.44       17.93      1.26 o 
  -9   1  21       16.07       17.55      1.59 o 
  -8   1  21       75.03       79.50      2.13 o 
  -7   1  21        0.16       -0.65      0.65 o 
  -6   1  21       37.58       36.57      2.26 o 
  -5   1  21        5.45        6.93      0.85 o 
  -4   1  21       32.63       34.24      1.10 o 
  -3   1  21        5.62        6.43      0.67 o 
  -2   1  21       53.52       58.89      1.66 o 
  -1   1  21       17.18       19.18      1.16 o 
   0   1  21       21.49       20.96      1.25 o 
   1   1  21        0.00       -0.21      0.83 o 
   2   1  21        1.48        2.44      1.08 o 
   3   1  21        0.14        0.25      0.98 o 
   4   1  21        0.49        2.08      1.16 o 
 -14   2  21       29.68       34.79      1.75 o 
 -13   2  21       23.95       26.67      1.60 o 
 -12   2  21        1.78        1.22      0.74 o 
 -11   2  21       28.08       29.28      1.51 o 
 -10   2  21      413.74      416.90      6.02 o 
  -9   2  21        7.45        8.33      1.14 o 
  -8   2  21      155.35      158.64      3.56 o 
  -7   2  21      125.67      128.06      3.82 o 
  -6   2  21        3.39        2.14      1.03 o 
  -5   2  21       27.20       26.07      1.68 o 
  -4   2  21       54.52       56.85      1.32 o 
  -3   2  21        1.41        1.34      0.48 o 
  -2   2  21        5.95        4.97      0.67 o 
  -1   2  21        4.55        5.41      0.86 o 
   0   2  21       26.22       26.79      3.05 o 
   1   2  21        6.10        6.25      1.32 o 
   2   2  21        0.00        1.36      0.96 o 
   3   2  21       19.95       18.20      1.88 o 
   4   2  21       29.54       30.67      2.47 o 
 -14   3  21      143.76      148.81      3.31 o 
 -13   3  21       27.21       28.64      1.79 o 
 -12   3  21       29.94       33.16      2.53 o 
 -11   3  21       27.71       28.80      1.86 o 
 -10   3  21      147.45      158.44      3.68 o 
  -9   3  21       54.79       54.29      2.17 o 
  -8   3  21      398.69      435.29      6.56 o 
  -7   3  21       26.79       27.71      2.52 o 
  -6   3  21       41.83       46.99      4.36 o 
  -5   3  21        0.54        0.50      0.98 o 
  -4   3  21        2.69        3.91      0.87 o 
  -3   3  21       76.37       76.26      1.86 o 
  -2   3  21        1.08        2.45      0.52 o 
  -1   3  21       44.46       50.72      1.90 o 
   0   3  21        2.87        2.39      0.94 o 
   1   3  21       23.12       22.16      1.88 o 
   2   3  21        1.03        2.67      1.06 o 
   3   3  21        6.32        8.08      1.72 o 
   4   3  21        7.65       11.38      1.70 o 
 -13   4  21       90.18       89.41      2.89 o 
 -12   4  21        0.73        0.78      0.92 o 
 -11   4  21        0.03       -1.00      1.00 o 
 -10   4  21      142.86      145.81      4.06 o 
  -9   4  21        0.93        1.91      1.14 o 
  -8   4  21        0.34       -0.33      1.07 o 
  -7   4  21       14.06       12.14      1.67 o 
  -6   4  21       33.83       33.94      2.12 o 
  -5   4  21        0.13       -0.61      0.83 o 
  -4   4  21       32.87       35.88      1.31 o 
  -3   4  21       18.15       18.81      1.07 o 
  -2   4  21        7.31        8.28      0.91 o 
  -1   4  21        7.45        8.72      1.23 o 
   0   4  21        0.01       -0.05      1.25 o 
   1   4  21       51.20       47.16      2.81 o 
   2   4  21       13.47       13.06      2.75 o 
   3   4  21       60.72       65.09      3.80 o 
 -12   5  21       10.60        9.48      1.42 o 
 -11   5  21        7.36        6.84      1.04 o 
 -10   5  21        1.67        1.39      1.19 o 
  -9   5  21        7.49        8.10      0.99 o 
  -8   5  21      153.79      158.91      3.90 o 
  -7   5  21       12.35       13.41      1.02 o 
  -6   5  21        4.74        5.71      1.18 o 
  -5   5  21        4.93        5.32      0.87 o 
  -4   5  21       29.05       27.99      1.31 o 
  -3   5  21      178.98      180.88      4.41 o 
  -2   5  21       15.97       13.47      1.47 o 
  -1   5  21      183.33      188.73      4.81 o 
   0   5  21        6.45        6.62      1.27 o 
   1   5  21        4.19        4.37      1.36 o 
   2   5  21       17.92       18.90      2.26 o 
 -11   6  21       11.76       16.13      1.55 o 
 -10   6  21       59.63       60.92      2.53 o 
  -9   6  21       40.12       42.18      2.21 o 
  -8   6  21        0.13        0.90      0.84 o 
  -7   6  21       12.27       13.55      1.51 o 
  -6   6  21        0.67        1.67      1.46 o 
  -5   6  21       44.59       44.38      2.16 o 
  -4   6  21        0.82        0.13      1.24 o 
  -3   6  21       24.78       26.81      1.90 o 
  -2   6  21      106.57      114.58      3.64 o 
  -1   6  21        2.33        2.29      1.10 o 
   0   6  21       54.40       60.01      2.90 o 
  -8   7  21        8.53        9.55      1.42 o 
  -7   7  21        0.85        0.61      1.88 o 
  -6   7  21       11.90        9.80      1.39 o 
  -5   7  21        6.99        5.31      1.35 o 
  -4   7  21       50.29       51.77      2.60 o 
  -3   7  21       65.87       64.55      4.67 o 
  -2   7  21       24.58       27.86      3.52 o 
 -14   0  22        2.00        3.45      1.36 o 
 -13   0  22        5.38        7.70      1.51 o 
 -12   0  22       40.52       39.07      3.13 o 
 -11   0  22       75.54       68.93      2.93 o 
 -10   0  22       64.87       69.24      3.53 o 
  -9   0  22      555.15      560.43     11.43 o 
  -8   0  22       64.61       71.48      2.97 o 
  -7   0  22       67.80       73.84      5.89 o 
  -6   0  22      276.32      284.00      6.06 o 
  -5   0  22       27.39       29.26      1.96 o 
  -4   0  22        0.95        2.10      0.92 o 
  -3   0  22      238.51      245.64      8.12 o 
  -2   0  22       16.87       17.40      4.11 o 
  -1   0  22       26.42       29.14      2.28 o 
   0   0  22        3.55        4.80      2.57 o 
   1   0  22       32.46       32.68      2.71 o 
   2   0  22       11.81       11.14      1.87 o 
   3   0  22        3.20        2.72      1.36 o 
 -14   1  22       89.21       96.96      2.50 o 
 -13   1  22        3.41        4.37      0.90 o 
 -12   1  22       24.82       25.87      1.99 o 
 -11   1  22        0.82        1.29      0.75 o 
 -10   1  22       89.45       90.19      2.95 o 
  -9   1  22      195.33      200.11      4.20 o 
  -8   1  22       80.08       83.12      2.24 o 
  -7   1  22      849.34      885.30     13.51 o 
  -6   1  22        4.07        3.43      0.88 o 
  -5   1  22        3.81        4.70      0.71 o 
  -4   1  22        1.83        2.17      0.91 o 
  -3   1  22       77.49       83.72      1.96 o 
  -2   1  22        0.83        1.09      0.76 o 
  -1   1  22      188.87      195.97      7.53 o 
   0   1  22        5.03        5.17      1.18 o 
   1   1  22       52.07       47.53      2.59 o 
   2   1  22       46.58       50.16      2.78 o 
   3   1  22        6.12        3.45      2.21 o 
 -14   2  22        1.34        1.66      0.99 o 
 -13   2  22        1.50        1.40      0.90 o 
 -12   2  22       77.08       77.85      2.90 o 
 -11   2  22        9.60        9.29      1.71 o 
 -10   2  22        6.47        6.66      1.11 o 
  -9   2  22       50.33       48.71      2.54 o 
  -8   2  22        2.54        2.15      1.15 o 
  -7   2  22       21.35       21.36      2.30 o 
  -6   2  22        5.62        7.44      1.23 o 
  -5   2  22        0.12       -0.38      0.88 o 
  -4   2  22       64.56       65.51      1.49 o 
  -3   2  22      114.94      117.44      3.13 o 
  -2   2  22       42.13       43.80      1.52 o 
  -1   2  22       15.89       15.95      1.55 o 
   0   2  22        3.74        4.54      1.08 o 
   1   2  22        5.31        5.34      1.22 o 
   2   2  22      101.64      106.12      3.76 o 
   3   2  22        1.23        0.87      1.58 o 
 -13   3  22       13.91       17.48      1.50 o 
 -12   3  22        7.79        6.98      1.22 o 
 -11   3  22        5.52        5.00      1.09 o 
 -10   3  22        0.95        1.13      0.90 o 
  -9   3  22       20.58       22.88      1.68 o 
  -8   3  22        2.75        2.44      1.76 o 
  -7   3  22      222.25      225.20      5.12 o 
  -6   3  22       16.97       17.60      1.87 o 
  -5   3  22       36.22       39.46      2.92 o 
  -4   3  22        6.28        8.75      0.82 o 
  -3   3  22        5.34        6.86      0.80 o 
  -2   3  22        3.12        4.19      0.78 o 
  -1   3  22        6.19        5.25      1.13 o 
   0   3  22        0.13        0.32      0.86 o 
   1   3  22        8.88        8.76      1.40 o 
   2   3  22       22.01       24.67      2.84 o 
 -12   4  22        0.56        0.32      0.96 o 
 -11   4  22        4.88        6.49      1.19 o 
 -10   4  22        5.41        4.64      1.15 o 
  -9   4  22        0.01       -1.14      1.19 o 
  -8   4  22       45.01       45.73      4.07 o 
  -7   4  22       10.45       14.09      2.87 o 
  -6   4  22       35.01       40.24      3.83 o 
  -5   4  22        5.23        4.87      1.82 o 
  -4   4  22        0.08        1.17      0.66 o 
  -3   4  22        4.24        3.68      1.82 o 
  -2   4  22        2.78        2.71      0.95 o 
  -1   4  22      105.21      109.10      3.46 o 
   0   4  22       12.03       14.07      1.80 o 
   1   4  22       83.52       83.89      7.62 o 
   2   4  22       40.23       33.39      2.79 o 
 -11   5  22       53.57       59.96      2.26 o 
 -10   5  22        3.17        5.16      0.91 o 
  -9   5  22      114.81      121.32      4.40 o 
  -8   5  22        1.31        1.31      0.76 o 
  -7   5  22        7.38        9.60      2.24 o 
  -6   5  22       54.64       57.08      4.61 o 
  -5   5  22       36.27       37.60      2.93 o 
  -4   5  22        0.10       -0.08      0.94 o 
  -3   5  22        2.17        1.00      0.88 o 
  -2   5  22        5.02        7.10      1.23 o 
  -1   5  22       10.36       13.65      1.55 o 
   0   5  22       28.39       29.01      2.52 o 
  -9   6  22        0.54       -0.33      1.17 o 
  -8   6  22        5.18        4.53      1.06 o 
  -7   6  22        0.00        1.24      0.82 o 
  -6   6  22       18.03       20.13      1.73 o 
  -5   6  22        0.26        0.43      0.81 o 
  -4   6  22        3.45        4.48      1.41 o 
  -3   6  22       42.11       46.68      3.05 o 
  -2   6  22        3.07        1.85      1.05 o 
  -1   6  22       65.30       74.24      4.16 o 
 -13   1  23        3.87        2.97      0.90 o 
 -12   1  23        8.78        9.84      1.23 o 
 -11   1  23        5.31        6.87      1.16 o 
 -10   1  23        8.65        8.05      1.25 o 
  -9   1  23        8.79        8.65      1.28 o 
  -8   1  23        0.17        0.49      1.20 o 
  -7   1  23        5.84        4.35      0.77 o 
  -6   1  23        5.77        6.39      1.07 o 
  -5   1  23        4.40        4.34      0.74 o 
  -4   1  23       11.73       13.17      1.12 o 
  -3   1  23        0.01        1.30      1.42 o 
  -2   1  23       96.43      100.83      4.97 o 
  -1   1  23        0.07        1.62      1.03 o 
   0   1  23      114.20      124.72      3.97 o 
   1   1  23        0.94        0.71      1.00 o 
   2   1  23        9.68        8.47      1.54 o 
 -13   2  23        8.70        8.79      1.24 o 
 -12   2  23       17.30       18.83      1.53 o 
 -11   2  23        0.93        0.61      0.84 o 
 -10   2  23        1.40        3.73      1.19 o 
  -9   2  23       54.41       59.60      3.42 o 
  -8   2  23       45.36       45.35      3.25 o 
  -7   2  23       12.03       14.86      2.78 o 
  -6   2  23       11.61       14.95      2.45 o 
  -5   2  23       55.11       61.93      4.24 o 
  -4   2  23        6.01        6.49      0.70 o 
  -3   2  23        4.76        5.22      1.00 o 
  -2   2  23       96.29      102.45      3.26 o 
  -1   2  23        0.02       -0.66      0.83 o 
   0   2  23       48.64       53.20      2.71 o 
   1   2  23        4.16        5.88      1.45 o 
   2   2  23        4.78        5.69      1.85 o 
 -12   3  23        0.34        0.23      0.97 o 
 -11   3  23        0.05       -0.82      0.82 o 
 -10   3  23       12.89       12.38      1.61 o 
  -9   3  23       54.95       57.06      6.70 o 
  -8   3  23       83.35       79.15      4.64 o 
  -7   3  23        0.01       -1.39      1.39 o 
  -6   3  23       31.07       35.66      3.59 o 
  -5   3  23        2.37        3.74      1.72 o 
  -4   3  23        2.93        1.90      0.73 o 
  -3   3  23        1.40        2.71      0.88 o 
  -2   3  23       91.86       96.66      3.53 o 
  -1   3  23       34.46       31.72      2.28 o 
   0   3  23      202.54      213.54      5.89 o 
   1   3  23       44.17       45.93      2.59 o 
 -11   4  23        0.49        3.38      1.06 o 
 -10   4  23       26.20       30.38      2.76 o 
  -9   4  23      115.09      115.89      5.79 o 
  -8   4  23       14.17       26.86      6.94 o 
  -7   4  23       12.99       16.16      2.78 o 
  -6   4  23       12.36       16.87      2.70 o 
  -5   4  23        0.48        0.00      1.50 o 
  -4   4  23       17.60       16.96      1.45 o 
  -3   4  23       44.74       45.84      2.14 o 
  -2   4  23      177.73      187.89      4.71 o 
  -1   4  23        0.00       -0.06      1.06 o 
   0   4  23       51.42       51.34      3.28 o 
 -10   5  23        0.00        1.01      0.85 o 
  -9   5  23        0.33        1.10      1.73 o 
  -8   5  23       64.68       74.59      4.93 o 
  -7   5  23       57.93       61.14      6.97 o 
  -6   5  23       34.77       31.71      3.60 o 
  -5   5  23        6.99        6.20      2.08 o 
  -4   5  23        4.96        4.67      0.99 o 
  -3   5  23        2.44        3.81      1.37 o 
  -2   5  23       56.11       65.18      2.83 o 
  -6   6  23        1.92        3.33      1.01 o 
  -5   6  23        2.47        3.44      1.36 o 
 -12   0  24       21.93       23.36      2.66 o 
 -11   0  24       52.67       51.47      3.66 o 
 -10   0  24       52.31       60.06      5.13 o 
  -9   0  24       14.94       22.91      4.36 o 
  -8   0  24      324.93      348.59     10.21 o 
  -7   0  24       50.70       54.50      6.95 o 
  -6   0  24       10.65       13.44      3.49 o 
  -5   0  24        6.65       11.65      3.26 o 
  -4   0  24       55.69       60.77      6.49 o 
  -3   0  24        2.55        3.49      2.50 o 
  -2   0  24       20.45       22.10      4.25 o 
  -1   0  24        8.26        8.66      3.16 o 
   0   0  24        0.03        3.89      2.57 o 
 -12   1  24       27.59       29.85      2.12 o 
 -11   1  24        0.02       -0.09      0.96 o 
 -10   1  24        3.09        2.05      1.20 o 
  -9   1  24        0.00       -1.45      1.45 o 
  -8   1  24       24.86       30.22      3.38 o 
  -7   1  24       11.84       15.05      2.12 o 
  -6   1  24      416.42      439.32      9.69 o 
  -5   1  24       85.67       83.37      6.70 o 
  -4   1  24        3.43        2.89      1.66 o 
  -3   1  24        2.51        2.70      1.60 o 
  -2   1  24        5.03        4.19      2.01 o 
  -1   1  24       84.01       88.86      3.30 o 
   0   1  24        5.51        7.89      1.45 o 
 -12   2  24       14.52       16.93      1.67 o 
 -11   2  24       15.64       16.81      1.65 o 
 -10   2  24       25.45       26.78      2.68 o 
  -9   2  24       83.85       89.60     12.80 o 
  -8   2  24      176.54      192.02      7.43 o 
  -7   2  24       14.30       20.97      3.06 o 
  -6   2  24       49.38       44.38      4.02 o 
  -5   2  24       10.45       15.86      3.20 o 
  -4   2  24        0.02       -0.75      1.38 o 
  -3   2  24        0.19        0.03      0.78 o 
  -2   2  24       28.07       29.98      2.07 o 
  -1   2  24       18.70       21.03      1.86 o 
   0   2  24        2.72        2.85      1.16 o 
 -11   3  24       22.19       23.17      2.06 o 
 -10   3  24        1.97        0.93      1.81 o 
  -9   3  24       36.91       46.06      4.24 o 
  -8   3  24        0.71       -0.26      2.43 o 
  -7   3  24       14.38       12.21      2.53 o 
  -6   3  24       84.95       78.89      4.77 o 
  -5   3  24       29.88       26.41      3.26 o 
  -4   3  24       25.54       23.01      3.01 o 
  -3   3  24        2.60        3.92      1.05 o 
  -2   3  24        0.03        1.78      1.06 o 
  -1   3  24        0.40        0.00      1.03 o 
 -10   4  24       37.09       42.37      5.88 o 
  -9   4  24       19.89       30.18     11.93 o 
  -8   4  24        2.63        0.11      2.36 o 
  -7   4  24       33.85       37.24      3.95 o 
  -6   4  24        0.21        1.23      2.25 o 
  -5   4  24       12.96       15.94      2.76 o 
  -4   4  24       11.78       11.83      2.50 o 
  -3   4  24        5.61        6.29      1.15 o 
  -2   4  24       12.79       16.76      2.89 o 
  -6   5  24       24.21       23.96      3.34 o 
  -5   5  24       10.01        7.71      2.31 o 
 -11   1  25        0.47        2.70      7.07 o 
 -10   1  25       19.40       22.35      3.18 o 
  -9   1  25       14.50       11.80      3.17 o 
  -8   1  25       10.33       11.85      2.51 o 
  -7   1  25       82.93       93.98      5.13 o 
  -6   1  25       18.20       19.62      2.87 o 
  -5   1  25       88.86       95.57      5.51 o 
  -4   1  25        0.31        2.38      1.71 o 
  -3   1  25        1.38        2.00      1.71 o 
  -2   1  25        3.16        0.82      3.19 o 
 -10   2  25        2.73        3.69      2.01 o 
  -9   2  25        0.09        3.28      2.62 o 
  -8   2  25        3.34        4.22      2.73 o 
  -7   2  25       55.03       57.59      5.42 o 
  -6   2  25       52.23       46.95      4.19 o 
  -5   2  25        1.06       -0.54      2.23 o 
  -4   2  25        2.07        1.86      2.34 o 
  -3   2  25        0.88        0.28      1.61 o 
  -2   2  25       34.14       42.97      2.39 o 
  -9   3  25        0.42        1.18      2.43 o 
  -8   3  25        8.28       11.46      3.66 o 
  -7   3  25       69.32       80.11      4.98 o 
  -6   3  25       35.21       39.20      4.03 o 
  -5   3  25       88.15      102.10      5.42 o 
  -4   3  25       25.40       23.78      4.63 o 
  -3   3  25        4.66        4.05      1.30 o 
  -8   0  26       79.71       93.55      7.29 o 
  -7   0  26        1.51        2.42      2.68 o 
  -6   0  26        0.40        2.44      2.41 o 
  -5   0  26        1.73        4.98      2.82 o 
  -8   1  26       29.65       34.35      5.38 o 
  -7   1  26        2.78        1.76      2.48 o 
  -6   1  26       22.13       20.53      4.36 o 
  -5   1  26       66.57       69.40      4.73 o 
                                                 
